# Supplementary material for: Assessing mycoplasma contamination of cell cultures by qPCR using a set of universal primer pairs targeting a 1.5 kb fragment of 16S rRNA genes
Source: PLoS One. 2017 Feb 22;12(2):e0172358. doi: 10.1371/journal.pone.0172358 (PMC5321415; doi:10.1371/journal.pone.0172358)
Supplement: S1 Table — (XLSX) [file pone.0172358.s005.xlsx]

## Sheet: Combined U1- U8 alignments
Mollicutes showing aligments for both 16S rDNA U1 and U8 primers	U1 primer		U8 primer
Sequence 16 s consensus consensus Johanson	5' GTTTGA T CC T GGCTCA GGA YDAAC 3'		3' GTGSGG RTGGAWYACCT CC TTT C 5'
gi|862700|gb|U26050.1|MMU26050:8-1524 Mycoplasma mycoides mycoides LC type UM30847 16S ribosomal RNA (rrnB) gene
gi|862698|gb|U26044.1|MMU26044:8-1524 Mycoplasma mycoides mycoides LC type Y-goat 16S ribosomal RNA (rrnB) gene
gi|862696|gb|U26039.1|MMU26039:8-1523 Mycoplasma mycoides mycoides SC type PG1 16S ribosomal RNA (rrnB) gene
gi|862692|gb|U26052.1|MCU26052:8-1524 Mycoplasma capricolum capripneumoniae 4/2LC 16S ribosomal RNA (rrnB) gene
gi|862685|gb|U26041.1|MCU26041:8-1524 Mycoplasma capricolum capricolum G5 16S ribosomal RNA (rrnB) gene
gi|83283139|gb|CP000123.1|:960327-961843 Mycoplasma capricolum subsp. capricolum ATCC 27343 complete genome
gi|83283139|gb|CP000123.1|:464438-465954 Mycoplasma capricolum subsp. capricolum ATCC 27343 complete genome
gi|756767228|gb|CP007520.1|:252765-254282 Mycoplasma yeatsii GM274B
gi|755906250|gb|CP006959.1|:967717-969233 Mycoplasma capricolum subsp. capripneumoniae 87001 complete genome
gi|50363371|gb|AE017263.1|:191859-193377 Mesoplasma florum L1 complete genome
gi|526641945|ref|NR 103942.1|:8-1524 Mycoplasma putrefaciens Mput9231 strain Mput9231 16S ribosomal RNA complete sequence
gi|755906250|gb|CP006959.1|:486993-488509 Mycoplasma capricolum subsp. capripneumoniae 87001 complete genome
gi|552062597|gb|CP006778.1|:195442-196960 Mesoplasma florum W37 complete genome
gi|7110530|gb|AF232909.1|AF232909:8-1521 Mycoplasma capricolum subsp. capripneumoniae ribosomal RNA operon B partial sequence
gi|677282260|emb|LN515399.1|:967554-969070 Mycoplasma capricolum subsp. capripneumoniae genome assembly ILRI181.1 chromosome : 1
gi|6457588|gb|AF202926.1|AF202926:8-1525 Mycoplasma capricolum capripneumoniae rrnB operon 16S ribosomal RNA gene partial sequence
gi|677282260|emb|LN515399.1|:486938-488454 Mycoplasma capricolum subsp. capripneumoniae genome assembly ILRI181.1 chromosome : 1
gi|675241189|emb|LN515398.1|:967133-968649 Mycoplasma capricolum subsp. capripneumoniae genome assembly F38.1 chromosome : 1
gi|675241189|emb|LN515398.1|:486784-488300 Mycoplasma capricolum subsp. capripneumoniae genome assembly F38.1 chromosome : 1
gi|672893522|emb|LM995445.1|:967661-969177 Mycoplasma capricolum subsp. capripneumoniae genome assembly 9231-Abomsa assembly V8 chromosome : I
gi|444439388|ref|NR 074703.1|:9-1526 Mycoplasma mycoides subsp. mycoides SC strain PG1 16S ribosomal RNA gene complete sequence
gi|44206|emb|X00921.1|:143-1658 Mycoplasma capricolum gene for 16S ribosomal RNA and 5 region of 23S rRNA gene
gi|343206181|ref|NR 044773.1|:8-1524 Mycoplasma leachii strain PG50 16S ribosomal RNA gene complete sequence
gi|343206180|ref|NR 044772.1|:8-1524 Mycoplasma mycoides subsp. capri strain PG3 16S ribosomal RNA gene complete sequence
gi|343956693|gb|CP003021.1|:142991-144507 Mycoplasma putrefaciens KS1 complete genome
gi|339276163|emb|FR668087.1|:917546-919062 Mycoplasma leachii 99/014/6 complete genome
gi|343956693|gb|CP003021.1|:304096-305612 Mycoplasma putrefaciens KS1 complete genome
gi|339276163|emb|FR668087.1|:234871-236387 Mycoplasma leachii 99/014/6 complete genome
gi|312949189|gb|CP002108.1|:466540-468056 Mycoplasma leachii PG50 clone MU clone A8 complete genome
gi|310975197|ref|NR 037061.1|:8-1522 Mycoplasma capricolum subsp. capripneumoniae strain F38 16S ribosomal RNA gene complete sequence
gi|37782207|gb|AY189320.1|:5-1515 Spiroplasma sp. BARC 1901 16S ribosomal RNA gene partial sequence
gi|312949189|gb|CP002108.1|:953787-955303 Mycoplasma leachii PG50 clone MU clone A8 complete genome
gi|672893522|emb|LM995445.1|:486843-488359 Mycoplasma capricolum subsp. capripneumoniae genome assembly 9231-Abomsa assembly V8 chromosome : I
gi|48596449|emb|AJ575106.1|:2-1514 Candidatus Phytoplasma prunorum 16S rRNA gene tRNA-Ile gene and 23S rRNA gene (partial) strain ESFY-173
gi|76556505|emb|AM087471.1|:2-1517 Spiroplasma sp. Anisosticta MK 16S rRNA gene and ITS1
gi|62750871|emb|AJ964959.1|:3-1515 Candidatus Phytoplasma pyri 16S rRNA gene 16S-23S IGS partial 23S rRNA gene and tRNA-Ile gene isolate 973PD
gi|68053493|gb|DQ011588.1|:3-1515 Candidatus Phytoplasma pyri strain PDTW isolate Dungshr 16S ribosomal RNA gene partial sequence tRNA-Ile gene complete sequence and 23S ribosomal RNA gene partial see
gi|6689394|emb|AJ245996.1|:3-1518 Spiroplasma sp. partial 16S rRNA and 23S rRNA genes for 16S ribosomal RNA and 23S ribosomal RNA
gi|385654450|gb|JQ768460.1|:2-1522 Spiroplasma sp. crk 16S ribosomal RNA gene partial sequence 16S-23S ribosomal RNA intergenic spacer 23S ribosomal RNA gene and 23S-5S ribosomal RNA intergenic spa...
gi|334199228|gb|JF730310.1|:3-1515 Candidatus Phytoplasma prunorum isolate ESFY Tun 16S ribosomal RNA gene partial sequence 16S-23S ribosomal RNA intergenic spacer complete sequence and 23S ribosomale
gi|48596448|emb|AJ575105.1|:2-1514 Candidatus Phytoplasma prunorum 16S rRNA gene tRNA-Ile gene and 23S rRNA gene (partial) strain ESFY-215
gi|913472915|gb|CP012328.1|:253508-255022 Spiroplasma turonicum strain Tab4c complete genome
gi|915477727|gb|CP012357.1|:261232-262746 Spiroplasma litorale strain TN-1 complete genome
gi|794203391|gb|CP011021.1|:602463-603966 Mycoplasma gallinaceum strain B2096 8B complete genome
gi|82465286|emb|AM157768.1|:10-1523 Spiroplasma citri 16S rRNA gene isolate Fewa
gi|82465287|emb|AM157769.1|:10-1523 Spiroplasma citri 16S rRNA gene isolate Qualubia
gi|659365184|ref|NR 121794.1|:10-1525 Spiroplasma mirum ATCC 29335 16S ribosomal RNA complete sequence
gi|973724893|gb|CP013860.1|:253406-254920 Spiroplasma turonicum strain Tab4c complete genome
gi|656322258|dbj|AP013353.1|:248748-250255 Mycoplasma californicum HAZ160 1 DNA complete genome
gi|656322258|dbj|AP013353.1|:207344-208851 Mycoplasma californicum HAZ160 1 DNA complete genome
gi|633284249|gb|KJ470109.1|:11-1524 Spiroplasma sp. S.mnBY2012 16S ribosomal RNA gene complete sequence
gi|549142279|emb|FO681348.1|:260495-262015 complete chromosome Acholeplasma brassicae
gi|549142279|emb|FO681348.1|:253825-255345 complete chromosome Acholeplasma brassicae
gi|507148043|ref|NR 102850.1|:13-1520 Mycoplasma bovis strain PG45 16S ribosomal RNA gene complete sequence
gi|506965883|gb|CP005077.1|:432791-434304 Spiroplasma chrysopicola DF-1 complete genome
gi|506966909|gb|CP005078.1|:432254-433767 Spiroplasma syrphidicola EA-1 complete genome
gi|83939664|gb|DQ319068.1|:411-1924 Spiroplasma kunkelii 16S ribosomal RNA gene 16S-23S ribosomal RNA intergenic spacer 23S ribosomal RNA gene 23S-5S ribosomal RNA intergenic spacer and 5S ribosomal e
gi|46914|emb|X63781.1|:339-1852 S.citri genes for 16S rRNA and 23S rRNA (partial)
gi|444304215|ref|NR 074640.1|:9-1521 Candidatus Phytoplasma mali strain A 16S ribosomal RNA complete sequence
gi|444304196|ref|NR 074620.1|:11-1520 Mycoplasma mobile strain 163K 16S ribosomal RNA gene complete sequence
gi|30840227|emb|AJ542544.1|:2-1514 Candidatus Phytoplasma prunorum 16S rRNA gene tRNA-Ile gene and 23S rRNA gene (partial) strain ESFY-G1
gi|312950072|gb|CP002188.1|:321100-322607 Mycoplasma bovis PG45 clone MU clone A2 complete genome
gi|319919165|gb|HQ692058.1|:7-1520 Spiroplasma sp. macrobrachium-9 16S ribosomal RNA gene complete sequence
gi|312950072|gb|CP002188.1|:316106-317613 Mycoplasma bovis PG45 clone MU clone A2 complete genome
gi|333975349|gb|JF715059.1|:2-1514 Candidatus Phytoplasma mali isolate AP Tun 16S ribosomal RNA gene partial sequence 16S-23S ribosomal RNA intergenic spacer complete sequence and 23S ribosomal RNA ge
gi|23194391|gb|AF538681.1|:2-1531 Mycoplasma collis 16S ribosomal RNA gene partial sequence 16S-23S rRNA intergenic spacer complete sequence and 23S ribosomal RNA gene partial sequence
gi|28301626|emb|X68375.2|:2-1514 Candidatus Phytoplasma mali 16S rRNA gene (partial) IGS1 tRNA-Ile gene and 23S rRNA gene (partial) strain AT
gi|30840228|emb|AJ542545.1|:2-1514 Candidatus Phytoplasma prunorum 16S rRNA gene tRNA-Ile gene and 23S rRNA gene (partial) strain ESFY-G2
gi|291599850|gb|CP001991.1|:161588-163085 Mycoplasma crocodyli MP145 complete genome
gi|834963939|gb|KR349130.1|:2-1510 Spiroplasma atrichopogonis strain GNAT3597 16S ribosomal RNA gene partial sequence
gi|343198495|ref|NR 041930.1|:2-1529 Mycoplasma collis strain 58B 16S ribosomal RNA gene complete sequence
gi|343198496|ref|NR 041931.1|:2-1519 Mycoplasma molare strain H542 16S ribosomal RNA gene complete sequence
gi|37782205|gb|AY189318.1|:5-1516 Spiroplasma sp. TIUS-1 16S ribosomal RNA gene partial sequence
gi|37782206|gb|AY189319.1|:5-1516 Spiroplasma sp. BIUS-1 16S ribosomal RNA gene partial sequence
gi|37782204|gb|AY189317.1|:5-1516 Spiroplasma sp. W115 16S ribosomal RNA gene partial sequence
gi|37782203|gb|AY189316.1|:5-1516 Spiroplasma sp. Ar-1357 16S ribosomal RNA gene partial sequence
gi|37782202|gb|AY189315.1|:5-1516 Spiroplasma sp. CB-1 16S ribosomal RNA gene partial sequence
gi|37782201|gb|AY189314.1|:5-1515 Spiroplasma sp. TAAS-1 16S ribosomal RNA gene partial sequence
gi|37782200|gb|AY189313.1|:5-1515 Spiroplasma sp. LB-12 16S ribosomal RNA gene partial sequence
gi|37782199|gb|AY189312.1|:5-1515 Spiroplasma sp. 277F 16S ribosomal RNA gene partial sequence
gi|343202759|ref|NR 043199.1|:2-1510 Mycoplasma orale strain NC10112 16S ribosomal RNA gene complete sequence
gi|343202742|ref|NR 043178.1|:5-1515 Spiroplasma phoeniceum strain P40 16S ribosomal RNA gene complete sequence
gi|659364801|ref|NR 121737.1|:2-1508 Spiroplasma culicicola strain AES-1 16S ribosomal RNA gene complete sequence
gi|659364611|ref|NR 121708.1|:2-1507 Spiroplasma apis strain B31 16S ribosomal RNA gene complete sequence
gi|659364563|ref|NR 121702.1|:2-1509 Spiroplasma diminutum strain CUAS-1 16S ribosomal RNA gene complete sequence
gi|659364556|ref|NR 121701.1|:2-1509 Spiroplasma taiwanense strain CT-1 16S ribosomal RNA gene complete sequence
gi|659364806|ref|NR 121738.1|:2-1509 Spiroplasma sabaudiense strain Ar-1343 16S ribosomal RNA gene complete sequence
gi|526641948|ref|NR 103945.1|:2-1508 Spiroplasma chrysopicola strain DF-1 16S ribosomal RNA gene complete sequence
gi|265678389|ref|NR 028691.1|:5-1522 Entomoplasma freundtii strain BARC318 16S ribosomal RNA gene complete sequence
gi|304376041|dbj|AB576869.1|:3-1507 Mycoplasma californicum gene for 16S rRNA partial sequence clone: NIAH1
gi|23194393|gb|AF538683.1|:2-1521 Mycoplasma molare 16S ribosomal RNA gene partial sequence 16S-23S rRNA intergenic spacer complete sequence and 23S ribosomal RNA gene partial sequence
gi|310974985|ref|NR 036849.1|:11-1524 Spiroplasma citri strain R8A2HP 16S ribosomal RNA gene complete sequence
gi|290566350|gb|GU736670.1|:144-1660 Mycoplasma capricolum subsp. capripneumoniae strain M1601 16S ribosomal RNA gene complete sequence and 16S-23S ribosomal RNA intergenic spacer partial sequence
gi|262480293|gb|GU129148.1|:2-1516 Uncultured Spiroplasma sp. clone HS4C1 16S ribosomal RNA gene partial sequence
gi|310975088|ref|NR 036952.1|:8-1524 Mycoplasma capricolum subsp. capricolum strain California kid 16S ribosomal RNA gene complete sequence
gi|28301627|emb|X76426.2|:2-1512 Candidatus Phytoplasma mali 16S rRNA gene strain APS
gi|291599850|gb|CP001991.1|:167835-169332 Mycoplasma crocodyli MP145 complete genome
gi|30840226|emb|AJ542543.1|:2-1514 Candidatus Phytoplasma pyri 16S rRNA gene tRNA-Ile gene and 23S rRNA gene (partial) strain PD1
gi|2801774|gb|AF042194.1|AF042194:9-1528 Mycoplasma monodon 16S small subunit ribosomal RNA gene complete sequence
gi|30840224|emb|AJ542541.1|:2-1514 Candidatus Phytoplasma mali 16S rRNA gene tRNA-Ile gene and 23S rRNA gene (partial) strain AP15
gi|310975082|ref|NR 036946.1|:12-1519 Mycoplasma bovis strain Donetta 16S ribosomal RNA gene complete sequence
gi|219846118|ref|NR 025708.1|:5-1516 Spiroplasma litorale strain TN-1 16S ribosomal RNA gene complete sequence
gi|23194426|gb|AF538961.1|:3-1507 Mycoplasma opalescens 16S ribosomal RNA gene complete sequence and 23S ribosomal RNA gene partial sequence
gi|2443521|gb|AF009839.1|:8-1523 Mycoplasma capricolum capripneumoniae rrnB operon 16S ribosomal RNA gene complete sequence
gi|2443522|gb|AF009840.1|:8-1524 Mycoplasma capricolum capripneumoniae rrnB operon 16S ribosomal RNA gene complete sequence
gi|2443525|gb|AF009843.1|:8-1523 Mycoplasma capricolum capripneumoniae rrnB operon 16S ribosomal RNA gene complete sequence
gi|2443520|gb|AF009838.1|:8-1524 Mycoplasma capricolum capripneumoniae rrnB operon 16S ribosomal RNA gene complete sequence
gi|219846115|ref|NR 025705.1|:5-1515 Spiroplasma insolitum strain M55 16S ribosomal RNA gene complete sequence
gi|2443527|gb|AF009845.1|:8-1523 Mycoplasma capricolum capripneumoniae rrnB operon 16S ribosomal RNA gene complete sequence
gi|219846109|ref|NR 025699.1|:5-1515 Spiroplasma chrysopicola strain DF-1 16S ribosomal RNA gene complete sequence
gi|2443524|gb|AF009842.1|:8-1524 Mycoplasma capricolum capripneumoniae rrnB operon 16S ribosomal RNA gene complete sequence
gi|219846110|ref|NR 025700.1|:5-1516 Spiroplasma corruscae strain EC-1 16S ribosomal RNA gene complete sequence
gi|219846120|ref|NR 025710.1|:5-1516 Spiroplasma sabaudiense strain Ar-1343 16S ribosomal RNA gene complete sequence
gi|219846114|ref|NR 025704.1|:5-1505 Spiroplasma helicoides strain TABS-2 16S ribosomal RNA gene complete sequence
gi|219846116|ref|NR 025706.1|:5-1515 Spiroplasma lampyridicola strain PUP-1 16S ribosomal RNA gene complete sequence
gi|219846121|ref|NR 025711.1|:5-1516 Spiroplasma syrphidicola strain EA-1 16S ribosomal RNA gene partial sequence
gi|219846122|ref|NR 025712.1|:5-1516 Spiroplasma turonicum strain Tab-4c 16S ribosomal RNA gene complete sequence
gi|219846123|ref|NR 025713.1|:5-1515 Spiroplasma velocicrescens strain MQ-4 16S ribosomal RNA gene complete sequence
gi|219846111|ref|NR 025701.1|:5-1515 Spiroplasma culicicola strain AES-1 16S ribosomal RNA gene complete sequence
gi|219846119|ref|NR 025709.1|:5-1514 Spiroplasma montanense strain HYOS-1 16S ribosomal RNA gene complete sequence
gi|2443523|gb|AF009841.1|:8-1524 Mycoplasma capricolum capripneumoniae rrnB operon 16S ribosomal RNA gene complete sequence
gi|219846117|ref|NR 025707.1|:5-1517 Spiroplasma leptinotarsae strain LD-1B 16S ribosomal RNA gene complete sequence
gi|1906371|emb|Y11933.1|:2-1514 Phytoplasma sp. 16S rRNA gene internal transcribed spacer and 23S rRNA gene
gi|219846112|ref|NR 025702.1|:5-1516 Spiroplasma diminutum strain CUAS-1 16S ribosomal RNA gene complete sequence
gi|193806760|emb|CU469464.1|:264152-265664 Candidatus Phytoplasma mali strain AT complete chromosome
gi|165971809|emb|AM933142.1|:3-1514 Candidatus Phytoplasma prunorum 16S rRNA gene ITS1 and partial 23S rRNA gene isolate ESFY-2102
gi|213159532|gb|FJ432664.1|:3-1516 Salt cedar witches-broom phytoplasma strain SCWB1 16S ribosomal RNA gene partial sequence 16S-23S ribosomal RNA intergenic spacer and tRNA-Ile gene complete seque...
gi|150409721|gb|EF491665.1|:5-1515 Spiroplasma sp. BARC 2649 16S ribosomal RNA gene partial sequence
gi|13774091|gb|AY029540.1|:3-1514 European stone fruit yellows phytoplasma 16S ribosomal RNA and 23S ribosomal RNA genes partial sequence
gi|13649441|gb|AF248958.1|AF248958:3-1515 Apple proliferation phytoplasma 16S ribosomal RNA gene complete sequence tRNA-Ile gene complete sequence and 23S ribosomal RNA gene partial sequence
gi|150409718|gb|EF491664.1|:5-1515 Spiroplasma sp. BARC 1357 16S ribosomal RNA gene partial sequence
gi|150189|gb|M10588.1|MYCRGDX:9-1523 Mycoplasma (strain PG50) 16S ribosomal RNA gene complete cds
gi|126096113|gb|EF392654.1|:2-1514 Candidatus Phytoplasma mali strain T-3 16S ribosomal RNA gene 16S-23S ribosomal RNA intergenic spacer and tRNA-Ile gene complete sequence and 23S ribosomal RNA genee
gi|124263986|gb|EF193361.1|:3-1515 Candidatus Phytoplasma mali 16S ribosomal RNA gene complete sequence
gi|219846108|ref|NR 025698.1|:6-1516 Spiroplasma chinense strain CCH 16S ribosomal RNA gene complete sequence
gi|126091159|gb|EF392655.1|:2-1515 Candidatus Phytoplasma mali strain T-16 16S ribosomal RNA gene 16S-23S ribosomal RNA intergenic spacer and tRNA-Ile gene complete sequence and 23S ribosomal RNA g...
gi|168071346|gb|EU439609.1|:8-1522 Mycoplasma capricolum subsp. capripneumoniae strain 44F04 rrnB operon partial sequence
gi|126091160|gb|EF392656.1|:2-1514 Candidatus Phytoplasma mali strain 147 16S ribosomal RNA gene 16S-23S ribosomal RNA intergenic spacer and tRNA-Ile gene complete sequence and 23S ribosomal RNA genee
gi|304308996|gb|CP002170.1|:18307-19825 Mycoplasma hyorhinis HUB-1 complete genome
gi|659364766|ref|NR 121731.1|:6-1530 Mycoplasma bovoculi strain M165/69 16S ribosomal RNA gene complete sequence
gi|526641935|ref|NR 103932.1|:9-1527 Mycoplasma hyorhinis MCLD strain MCLD 16S ribosomal RNA complete sequence
gi|367460291|gb|CP003231.1|:18471-19989 Mycoplasma hyorhinis GDL-1 complete genome
gi|507148052|ref|NR 102859.1|:2-1513 Mycoplasma hyorhinis HUB-1 strain HUB-1 16S ribosomal RNA complete sequence
gi|422035092|gb|CP003914.1|:18278-19796 Mycoplasma hyorhinis SK76 complete genome
gi|557878761|gb|CP006849.1|:18471-19989 Mycoplasma hyorhinis DBS 1050 complete genome
gi|265678556|ref|NR 028860.1|:2-1518 Entomoplasma lucivorax strain PIPN-2 16S ribosomal RNA gene partial sequence
gi|343198435|ref|NR 041816.1|:1-1517 Mesoplasma entomophilum strain TAC 16S ribosomal RNA gene partial sequence
gi|193806760|emb|CU469464.1|:450393-451905 Candidatus Phytoplasma mali strain AT complete chromosome
gi|150133|gb|M94728.1|MYC1623SR:144-1660 Mycoplasma capricolum capripneumoniae 16S ribosomal RNA (rrnB) gene internal transcribed spacer 1 (rrnB) and 23S ribosomal RNA (rrnB) gene complete sequence
gi|559795166|ref|NR 104753.1|:1-1510 Spiroplasma tabanidicola strain TAUS-1 16S ribosomal RNA gene partial sequence
gi|3288578|emb|Y16392.1|:1-1509 Pear decline phytoplasma 16S rRNA gene
gi|559795164|ref|NR 104751.1|:1-1508 Spiroplasma diabroticae strain DU-1 16S ribosomal RNA gene partial sequence
gi|444303879|ref|NR 074301.1|:1-1488 Mycoplasma crocodyli strain MP145 16S ribosomal RNA gene complete sequence
gi|559795163|ref|NR 104750.1|:1-1507 Spiroplasma clarkii strain CN-5 16S ribosomal RNA gene partial sequence
gi|219846092|ref|NR 025682.1|:1-1500 Mesoplasma chauliocola strain CHPA-2 16S ribosomal RNA gene partial sequence
gi|219846107|ref|NR 025697.1|:5-1516 Spiroplasma alleghenense strain PLHS-1 16S ribosomal RNA gene complete sequence
gi|672238927|ref|NR 125516.1|:1-1505 Spiroplasma cantharicola strain CC-1 16S ribosomal RNA gene partial sequence
gi|112785089|gb|DQ861916.1|:1-1507 Spiroplasma cantharicola strain AR1357 16S ribosomal RNA gene partial sequence 16S-23S ribosomal RNA intergenic spacer complete sequence and 23S ribosomal RNA gene e
gi|343198432|ref|NR 041813.1|:1-1501 Mesoplasma lactucae strain 831-C4 16S ribosomal RNA gene partial sequence
gi|112785088|gb|DQ861915.1|:1-1507 Spiroplasma cantharicola strain Q-6 16S ribosomal RNA gene partial sequence 16S-23S ribosomal RNA intergenic spacer complete sequence and 23S ribosomal RNA gene pare
gi|112785087|gb|DQ861914.1|:1-1507 Spiroplasma cantharicola strain CC-1 16S ribosomal RNA gene partial sequence 16S-23S ribosomal RNA intergenic spacer complete sequence and 23S ribosomal RNA gene pae
gi|219846166|ref|NR 025756.1|:5-1515 Spiroplasma melliferum strain BC-3 16S ribosomal RNA gene complete sequence
gi|294660656|gb|GU908490.1|:1-1506 Spiroplasma diabroticae 16S ribosomal RNA gene partial sequence 16S-23S ribosomal RNA intergenic spacer 23S ribosomal RNA gene and 23S-5S ribosomal RNA intergenic se
gi|111283650|gb|DQ840512.1|:1-1497 Mycoplasma zalophidermidis strain CSL 4779 16S ribosomal RNA gene partial sequence 16S-23S ribosomal RNA intergenic spacer complete sequence and 23S ribosomal RNA ge
gi|219857540|ref|NR 025128.1|:1-1500 Mesoplasma florum strain L1 16S ribosomal RNA gene partial sequence
gi|672238926|ref|NR 125515.1|:1-1501 Spiroplasma lineolae strain TALS-2 16S ribosomal RNA gene partial sequence
gi|112418368|gb|DQ860101.1|:1-1508 Spiroplasma platyhelix strain PALS-1 16S ribosomal RNA gene partial sequence 16S-23S ribosomal RNA intergenic spacer complete sequence and 23S ribosomal RNA gene pae
gi|112418367|gb|DQ860100.1|:1-1503 Spiroplasma lineolae strain TALS-2 16S ribosomal RNA gene partial sequence 16S-23S ribosomal RNA intergenic spacer complete sequence and 23S ribosomal RNA gene parte
gi|294660655|gb|GU908489.1|:1-1503 Spiroplasma litorale 16S ribosomal RNA gene partial sequence 16S-23S ribosomal RNA intergenic spacer 23S ribosomal RNA gene and 23S-5S ribosomal RNA intergenic space
gi|219846105|ref|NR 025695.1|:1-1506 Mesoplasma tabanidae strain BARC 857 16S ribosomal RNA gene partial sequence
gi|219846097|ref|NR 025687.1|:1-1489 Mesoplasma grammopterae strain GRUA-1 16S ribosomal RNA gene partial sequence
gi|77540168|gb|DQ186642.1|:2-1501 Spiroplasma sp. N525 16S ribosomal RNA gene partial sequence
gi|343198555|ref|NR 042854.1|:2-1494 Entomoplasma melaleucae strain M1 16S ribosomal RNA gene partial sequence
gi|219846138|ref|NR 025728.1|:1-1496 Mesoplasma syrphidae strain YJS 16S ribosomal RNA gene partial sequence
gi|265678761|ref|NR 029066.1|:1-1506 Mesoplasma photuris strain PUPA-2 16S ribosomal RNA gene partial sequence
gi|219846086|ref|NR 025676.1|:1-1491 Entomoplasma luminosum strain PIMN-1 16S ribosomal RNA gene partial sequence
gi|219846087|ref|NR 025677.1|:1-1489 Entomoplasma somnilux strain PYAN-1 16S ribosomal RNA gene partial sequence
gi|227438079|gb|FJ876268.1|:1-1498 Mycoplasma zalophi strain CSL 7640 16S ribosomal RNA gene and 16S-23S ribosomal RNA intergenic spacer partial sequence
gi|313510861|gb|HQ456302.1|:1-1498 Spiroplasma citri strain Tioman 16S ribosomal RNA gene partial sequence 16S-23S ribosomal RNA intergenic spacer complete sequence and 23S ribosomal RNA gene partiale

## Sheet: U1 & U8 targeted Mollicutes 
accesion number	Name	other accession numbers
gi|549142279|emb|FO681348.1|:260495-262015	Acholeplasma brassicae complete chromosome	gi|549142279|emb|FO681348.1|:253825-255345
gi|124263986|gb|EF193361.1|:3-1515	Candidatus Phytoplasma mali 16S ribosomal RNA gene complete sequence
gi|28301626|emb|X68375.2|:2-1514	Candidatus Phytoplasma mali 16S rRNA gene (partial) IGS1 tRNA-Ile gene and 23S rRNA gene (partial) strain AT
gi|28301627|emb|X76426.2|:2-1512	Candidatus Phytoplasma mali 16S rRNA gene strain APS
gi|30840224|emb|AJ542541.1|:2-1514	Candidatus Phytoplasma mali 16S rRNA gene tRNA-Ile gene and 23S rRNA gene (partial) strain AP15
gi|333975349|gb|JF715059.1|:2-1514	Candidatus Phytoplasma mali isolate AP Tun 16S ribosomal RNA gene partial sequence 16S-23S ribosomal RNA intergenic spacer complete sequence and 23S ribosomal RNA ge
gi|126091160|gb|EF392656.1|:2-1514	Candidatus Phytoplasma mali strain 147 16S ribosomal RNA gene 16S-23S ribosomal RNA intergenic spacer and tRNA-Ile gene complete sequence and 23S ribosomal RNA genee
gi|444304215|ref|NR 074640.1|:9-1521	Candidatus Phytoplasma mali strain A 16S ribosomal RNA complete sequence
gi|193806760|emb|CU469464.1|:264152-265664	Candidatus Phytoplasma mali strain AT complete chromosome	gi|193806760|emb|CU469464.1|:450393-451905
gi|126091159|gb|EF392655.1|:2-1515	Candidatus Phytoplasma mali strain T-16 16S ribosomal RNA gene 16S-23S ribosomal RNA intergenic spacer and tRNA-Ile gene complete sequence and 23S ribosomal RNA g...
gi|126096113|gb|EF392654.1|:2-1514	Candidatus Phytoplasma mali strain T-3 16S ribosomal RNA gene 16S-23S ribosomal RNA intergenic spacer and tRNA-Ile gene complete sequence and 23S ribosomal RNA genee
gi|165971809|emb|AM933142.1|:3-1514	Candidatus Phytoplasma prunorum 16S rRNA gene ITS1 and partial 23S rRNA gene isolate ESFY-2102
gi|48596449|emb|AJ575106.1|:2-1514	Candidatus Phytoplasma prunorum 16S rRNA gene tRNA-Ile gene and 23S rRNA gene (partial) strain ESFY-173
gi|48596448|emb|AJ575105.1|:2-1514	Candidatus Phytoplasma prunorum 16S rRNA gene tRNA-Ile gene and 23S rRNA gene (partial) strain ESFY-215
gi|30840227|emb|AJ542544.1|:2-1514	Candidatus Phytoplasma prunorum 16S rRNA gene tRNA-Ile gene and 23S rRNA gene (partial) strain ESFY-G1
gi|30840228|emb|AJ542545.1|:2-1514	Candidatus Phytoplasma prunorum 16S rRNA gene tRNA-Ile gene and 23S rRNA gene (partial) strain ESFY-G2
gi|334199228|gb|JF730310.1|:3-1515	Candidatus Phytoplasma prunorum isolate ESFY Tun 16S ribosomal RNA gene partial sequence 16S-23S ribosomal RNA intergenic spacer complete sequence and 23S ribosomale
gi|62750871|emb|AJ964959.1|:3-1515	Candidatus Phytoplasma pyri 16S rRNA gene 16S-23S IGS partial 23S rRNA gene and tRNA-Ile gene isolate 973PD
gi|30840226|emb|AJ542543.1|:2-1514	Candidatus Phytoplasma pyri 16S rRNA gene tRNA-Ile gene and 23S rRNA gene (partial) strain PD1
gi|68053493|gb|DQ011588.1|:3-1515	Candidatus Phytoplasma pyri strain PDTW isolate Dungshr 16S ribosomal RNA gene partial sequence tRNA-Ile gene complete sequence and 23S ribosomal RNA gene partial see
gi|46914|emb|X63781.1|:339-1852 S.	citri genes for 16S rRNA and 23S rRNA (partial)
gi|265678389|ref|NR 028691.1|:5-1522	Entomoplasma freundtii strain BARC318 16S ribosomal RNA gene complete sequence
gi|265678556|ref|NR 028860.1|:2-1518	Entomoplasma lucivorax strain PIPN-2 16S ribosomal RNA gene partial sequence
gi|219846086|ref|NR 025676.1|:1-1491	Entomoplasma luminosum strain PIMN-1 16S ribosomal RNA gene partial sequence
gi|343198555|ref|NR 042854.1|:2-1494	Entomoplasma melaleucae strain M1 16S ribosomal RNA gene partial sequence
gi|219846087|ref|NR 025677.1|:1-1489	Entomoplasma somnilux strain PYAN-1 16S ribosomal RNA gene partial sequence
gi|219846092|ref|NR 025682.1|:1-1500	Mesoplasma chauliocola strain CHPA-2 16S ribosomal RNA gene partial sequence
gi|343198435|ref|NR 041816.1|:1-1517	Mesoplasma entomophilum strain TAC 16S ribosomal RNA gene partial sequence
gi|50363371|gb|AE017263.1|:191859-193377	Mesoplasma florum L1 complete genome
gi|219857540|ref|NR 025128.1|:1-1500	Mesoplasma florum strain L1 16S ribosomal RNA gene partial sequence
gi|552062597|gb|CP006778.1|:195442-196960	Mesoplasma florum W37 complete genome
gi|219846097|ref|NR 025687.1|:1-1489	Mesoplasma grammopterae strain GRUA-1 16S ribosomal RNA gene partial sequence
gi|343198432|ref|NR 041813.1|:1-1501	Mesoplasma lactucae strain 831-C4 16S ribosomal RNA gene partial sequence
gi|265678761|ref|NR 029066.1|:1-1506	Mesoplasma photuris strain PUPA-2 16S ribosomal RNA gene partial sequence
gi|219846138|ref|NR 025728.1|:1-1496	Mesoplasma syrphidae strain YJS 16S ribosomal RNA gene partial sequence
gi|219846105|ref|NR 025695.1|:1-1506	Mesoplasma tabanidae strain BARC 857 16S ribosomal RNA gene partial sequence
gi|150189|gb|M10588.1|MYCRGDX:9-1523	Mycoplasma (strain PG50) 16S ribosomal RNA gene complete cds
gi|312950072|gb|CP002188.1|:321100-322607	Mycoplasma bovis PG45 clone MU clone A2 complete genome
gi|312950072|gb|CP002188.1|:316106-317613	Mycoplasma bovis PG45 clone MU clone A2 complete genome
gi|310975082|ref|NR 036946.1|:12-1519	Mycoplasma bovis strain Donetta 16S ribosomal RNA gene complete sequence
gi|507148043|ref|NR 102850.1|:13-1520	Mycoplasma bovis strain PG45 16S ribosomal RNA gene complete sequence
gi|659364766|ref|NR 121731.1|:6-1530	Mycoplasma bovoculi strain M165/69 16S ribosomal RNA gene complete sequence
gi|304376041|dbj|AB576869.1|:3-1507	Mycoplasma californicum gene for 16S rRNA partial sequence clone: NIAH1
gi|656322258|dbj|AP013353.1|:248748-250255	Mycoplasma californicum HAZ160 1 DNA complete genome	gi|656322258|dbj|AP013353.1|:207344-208851
gi|862685|gb|U26041.1|MCU26041:8-1524	Mycoplasma capricolum capricolum G5 16S ribosomal RNA (rrnB) gene
gi|150133|gb|M94728.1|MYC1623SR:144-1660	Mycoplasma capricolum capripneumoniae 16S ribosomal RNA (rrnB) gene internal transcribed spacer 1 (rrnB) and 23S ribosomal RNA (rrnB) gene complete sequence
gi|862692|gb|U26052.1|MCU26052:8-1524	Mycoplasma capricolum capripneumoniae 4/2LC 16S ribosomal RNA (rrnB) gene
gi|2443521|gb|AF009839.1|:8-1523	Mycoplasma capricolum capripneumoniae rrnB operon 16S ribosomal RNA gene complete sequence	gi|2443522|gb|AF009840.1|:8-1524	gi|2443525|gb|AF009843.1|:8-1523	gi|2443520|gb|AF009838.1|:8-1524	gi|2443524|gb|AF009842.1|:8-1524	gi|2443523|gb|AF009841.1|:8-1524	gi|2443527|gb|AF009845.1|:8-1523
gi|6457588|gb|AF202926.1|AF202926:8-1525	Mycoplasma capricolum capripneumoniae rrnB operon 16S ribosomal RNA gene partial sequence
gi|44206|emb|X00921.1|:143-1658	Mycoplasma capricolum gene for 16S ribosomal RNA and 5 region of 23S rRNA gene
gi|83283139|gb|CP000123.1|:960327-961843	Mycoplasma capricolum subsp. capricolum ATCC 27343 complete genome	gi|83283139|gb|CP000123.1|:464438-465954
gi|310975088|ref|NR 036952.1|:8-1524	Mycoplasma capricolum subsp. capricolum strain California kid 16S ribosomal RNA gene complete sequence
gi|755906250|gb|CP006959.1|:967717-969233	Mycoplasma capricolum subsp. capripneumoniae 87001 complete genome
gi|675241189|emb|LN515398.1|:967133-968649	Mycoplasma capricolum subsp. capripneumoniae genome assembly F38.1 chromosome : 1	gi|675241189|emb|LN515398.1|:486784-488300	gi|672893522|emb|LM995445.1|:967661-969177
gi|677282260|emb|LN515399.1|:967554-969070	Mycoplasma capricolum subsp. capripneumoniae genome assembly ILRI181.1 chromosome : 1
gi|677282260|emb|LN515399.1|:486938-488454	Mycoplasma capricolum subsp. capripneumoniae genome assembly ILRI181.1 chromosome : 1
gi|7110530|gb|AF232909.1|AF232909:8-1521	Mycoplasma capricolum subsp. capripneumoniae ribosomal RNA operon B partial sequence
gi|168071346|gb|EU439609.1|:8-1522	Mycoplasma capricolum subsp. capripneumoniae strain 44F04 rrnB operon partial sequence
gi|310975197|ref|NR 037061.1|:8-1522	Mycoplasma capricolum subsp. capripneumoniae strain F38 16S ribosomal RNA gene complete sequence
gi|290566350|gb|GU736670.1|:144-1660	Mycoplasma capricolum subsp. capripneumoniae strain M1601 16S ribosomal RNA gene complete sequence and 16S-23S ribosomal RNA intergenic spacer partial sequence
gi|23194391|gb|AF538681.1|:2-1531	Mycoplasma collis 16S ribosomal RNA gene partial sequence 16S-23S rRNA intergenic spacer complete sequence and 23S ribosomal RNA gene partial sequence
gi|343198495|ref|NR 041930.1|:2-1529	Mycoplasma collis strain 58B 16S ribosomal RNA gene complete sequence
gi|291599850|gb|CP001991.1|:161588-163085	Mycoplasma crocodyli MP145 complete genome	gi|291599850|gb|CP001991.1|:167835-169332
gi|444303879|ref|NR 074301.1|:1-1488	Mycoplasma crocodyli strain MP145 16S ribosomal RNA gene complete sequence
gi|794203391|gb|CP011021.1|:602463-603966	Mycoplasma gallinaceum strain B2096 8B complete genome
gi|557878761|gb|CP006849.1|:18471-19989	Mycoplasma hyorhinis DBS 1050 complete genome
gi|367460291|gb|CP003231.1|:18471-19989	Mycoplasma hyorhinis GDL-1 complete genome
gi|304308996|gb|CP002170.1|:18307-19825	Mycoplasma hyorhinis HUB-1 complete genome
gi|507148052|ref|NR 102859.1|:2-1513	Mycoplasma hyorhinis HUB-1 strain HUB-1 16S ribosomal RNA complete sequence
gi|526641935|ref|NR 103932.1|:9-1527	Mycoplasma hyorhinis MCLD strain MCLD 16S ribosomal RNA complete sequence
gi|422035092|gb|CP003914.1|:18278-19796	Mycoplasma hyorhinis SK76 complete genome
gi|339276163|emb|FR668087.1|:917546-919062	Mycoplasma leachii 99/014/6 complete genome	gi|343956693|gb|CP003021.1|:304096-305612	gi|339276163|emb|FR668087.1|:234871-236387
gi|312949189|gb|CP002108.1|:466540-468056	Mycoplasma leachii PG50 clone MU clone A8 complete genome
gi|343206181|ref|NR 044773.1|:8-1524	Mycoplasma leachii strain PG50 16S ribosomal RNA gene complete sequence
gi|444304196|ref|NR 074620.1|:11-1520	Mycoplasma mobile strain 163K 16S ribosomal RNA gene complete sequence
gi|23194393|gb|AF538683.1|:2-1521	Mycoplasma molare 16S ribosomal RNA gene partial sequence 16S-23S rRNA intergenic spacer complete sequence and 23S ribosomal RNA gene partial sequence
gi|343198496|ref|NR 041931.1|:2-1519	Mycoplasma molare strain H542 16S ribosomal RNA gene complete sequence
gi|2801774|gb|AF042194.1|AF042194:9-1528	Mycoplasma monodon 16S small subunit ribosomal RNA gene complete sequence
gi|862700|gb|U26050.1|MMU26050:8-1524	Mycoplasma mycoides mycoides LC type UM30847 16S ribosomal RNA (rrnB) gene
gi|862698|gb|U26044.1|MMU26044:8-1524	Mycoplasma mycoides mycoides LC type Y-goat 16S ribosomal RNA (rrnB) gene
gi|862696|gb|U26039.1|MMU26039:8-1523	Mycoplasma mycoides mycoides SC type PG1 16S ribosomal RNA (rrnB) gene
gi|343206180|ref|NR 044772.1|:8-1524	Mycoplasma mycoides subsp. capri strain PG3 16S ribosomal RNA gene complete sequence
gi|444439388|ref|NR 074703.1|:9-1526	Mycoplasma mycoides subsp. mycoides SC strain PG1 16S ribosomal RNA gene complete sequence
gi|23194426|gb|AF538961.1|:3-1507	Mycoplasma opalescens 16S ribosomal RNA gene complete sequence and 23S ribosomal RNA gene partial sequence
gi|343202759|ref|NR 043199.1|:2-1510	Mycoplasma orale strain NC10112 16S ribosomal RNA gene complete sequence
gi|343956693|gb|CP003021.1|:142991-144507	Mycoplasma putrefaciens KS1 complete genome
gi|526641945|ref|NR 103942.1|:8-1524	Mycoplasma putrefaciens Mput9231 strain Mput9231 16S ribosomal RNA complete sequence	gi|755906250|gb|CP006959.1|:486993-488509
gi|756767228|gb|CP007520.1|:252765-254282	Mycoplasma yeatsii GM274B
gi|227438079|gb|FJ876268.1|:1-1498	Mycoplasma zalophi strain CSL 7640 16S ribosomal RNA gene and 16S-23S ribosomal RNA intergenic spacer partial sequence
gi|111283650|gb|DQ840512.1|:1-1497	Mycoplasma zalophidermidis strain CSL 4779 16S ribosomal RNA gene partial sequence 16S-23S ribosomal RNA intergenic spacer complete sequence and 23S ribosomal RNA ge
gi|213159532|gb|FJ432664.1|:3-1516	Phytoplasma Salt cedar witches-broom strain SCWB1 16S ribosomal RNA gene partial sequence 16S-23S ribosomal RNA intergenic spacer and tRNA-Ile gene complete seque...
gi|13774091|gb|AY029540.1|:3-1514	Phytoplasma European stone fruit yellows 16S ribosomal RNA and 23S ribosomal RNA genes partial sequence
gi|3288578|emb|Y16392.1|:1-1509	Phytoplasma Pear decline 16S rRNA gene
gi|13649441|gb|AF248958.1|AF248958:3-1515	Phytoplasma pple proliferation 16S ribosomal RNA gene complete sequence tRNA-Ile gene complete sequence and 23S ribosomal RNA gene partial sequence
gi|1906371|emb|Y11933.1|:2-1514	Phytoplasma sp. 16S rRNA gene internal transcribed spacer and 23S rRNA gene
gi|219846107|ref|NR 025697.1|:5-1516	Spiroplasma alleghenense strain PLHS-1 16S ribosomal RNA gene complete sequence
gi|659364611|ref|NR 121708.1|:2-1507	Spiroplasma apis strain B31 16S ribosomal RNA gene complete sequence
gi|834963939|gb|KR349130.1|:2-1510	Spiroplasma atrichopogonis strain GNAT3597 16S ribosomal RNA gene partial sequence
gi|112785089|gb|DQ861916.1|:1-1507	Spiroplasma cantharicola strain AR1357 16S ribosomal RNA gene partial sequence 16S-23S ribosomal RNA intergenic spacer complete sequence and 23S ribosomal RNA gene e
gi|672238927|ref|NR 125516.1|:1-1505	Spiroplasma cantharicola strain CC-1 16S ribosomal RNA gene partial sequence
gi|112785087|gb|DQ861914.1|:1-1507	Spiroplasma cantharicola strain CC-1 16S ribosomal RNA gene partial sequence 16S-23S ribosomal RNA intergenic spacer complete sequence and 23S ribosomal RNA gene pae
gi|112785088|gb|DQ861915.1|:1-1507	Spiroplasma cantharicola strain Q-6 16S ribosomal RNA gene partial sequence 16S-23S ribosomal RNA intergenic spacer complete sequence and 23S ribosomal RNA gene pare
gi|219846108|ref|NR 025698.1|:6-1516	Spiroplasma chinense strain CCH 16S ribosomal RNA gene complete sequence
gi|506965883|gb|CP005077.1|:432791-434304	Spiroplasma chrysopicola DF-1 complete genome
gi|526641948|ref|NR 103945.1|:2-1508	Spiroplasma chrysopicola strain DF-1 16S ribosomal RNA gene complete sequence	gi|219846109|ref|NR 025699.1|:5-1515
gi|82465286|emb|AM157768.1|:10-1523	Spiroplasma citri 16S rRNA gene isolate Fewa
gi|82465287|emb|AM157769.1|:10-1523	Spiroplasma citri 16S rRNA gene isolate Qualubia
gi|310974985|ref|NR 036849.1|:11-1524	Spiroplasma citri strain R8A2HP 16S ribosomal RNA gene complete sequence
gi|313510861|gb|HQ456302.1|:1-1498	Spiroplasma citri strain Tioman 16S ribosomal RNA gene partial sequence 16S-23S ribosomal RNA intergenic spacer complete sequence and 23S ribosomal RNA gene partiale
gi|559795163|ref|NR 104750.1|:1-1507	Spiroplasma clarkii strain CN-5 16S ribosomal RNA gene partial sequence
gi|219846110|ref|NR 025700.1|:5-1516	Spiroplasma corruscae strain EC-1 16S ribosomal RNA gene complete sequence
gi|659364801|ref|NR 121737.1|:2-1508	Spiroplasma culicicola strain AES-1 16S ribosomal RNA gene complete sequence	gi|219846111|ref|NR 025701.1|:5-1515
	Spiroplasma culicicola strain AES-1 16S ribosomal RNA gene complete sequence
gi|294660656|gb|GU908490.1|:1-1506	Spiroplasma diabroticae 16S ribosomal RNA gene partial sequence 16S-23S ribosomal RNA intergenic spacer 23S ribosomal RNA gene and 23S-5S ribosomal RNA intergenic se
gi|559795164|ref|NR 104751.1|:1-1508	Spiroplasma diabroticae strain DU-1 16S ribosomal RNA gene partial sequence
gi|659364563|ref|NR 121702.1|:2-1509	Spiroplasma diminutum strain CUAS-1 16S ribosomal RNA gene complete sequence	gi|219846112|ref|NR 025702.1|:5-1516
gi|219846114|ref|NR 025704.1|:5-1505	Spiroplasma helicoides strain TABS-2 16S ribosomal RNA gene complete sequence
gi|219846115|ref|NR 025705.1|:5-1515	Spiroplasma insolitum strain M55 16S ribosomal RNA gene complete sequence
gi|83939664|gb|DQ319068.1|:411-1924	Spiroplasma kunkelii 16S ribosomal RNA gene 16S-23S ribosomal RNA intergenic spacer 23S ribosomal RNA gene 23S-5S ribosomal RNA intergenic spacer and 5S ribosomal e
gi|219846116|ref|NR 025706.1|:5-1515	Spiroplasma lampyridicola strain PUP-1 16S ribosomal RNA gene complete sequence
gi|219846117|ref|NR 025707.1|:5-1517	Spiroplasma leptinotarsae strain LD-1B 16S ribosomal RNA gene complete sequence
gi|672238926|ref|NR 125515.1|:1-1501	Spiroplasma lineolae strain TALS-2 16S ribosomal RNA gene partial sequence	gi|112418367|gb|DQ860100.1|:1-1503
gi|294660655|gb|GU908489.1|:1-1503	Spiroplasma litorale 16S ribosomal RNA gene partial sequence 16S-23S ribosomal RNA intergenic spacer 23S ribosomal RNA gene and 23S-5S ribosomal RNA intergenic space
gi|219846118|ref|NR 025708.1|:5-1516	Spiroplasma litorale strain TN-1 16S ribosomal RNA gene complete sequence	gi|915477727|gb|CP012357.1|:261232-262746
gi|219846166|ref|NR 025756.1|:5-1515	Spiroplasma melliferum strain BC-3 16S ribosomal RNA gene complete sequence
gi|659365184|ref|NR 121794.1|:10-1525	Spiroplasma mirum ATCC 29335 16S ribosomal RNA complete sequence	gi|973724893|gb|CP013860.1|:253406-254920
gi|219846119|ref|NR 025709.1|:5-1514	Spiroplasma montanense strain HYOS-1 16S ribosomal RNA gene complete sequence
gi|343202742|ref|NR 043178.1|:5-1515	Spiroplasma phoeniceum strain P40 16S ribosomal RNA gene complete sequence
gi|112418368|gb|DQ860101.1|:1-1508	Spiroplasma platyhelix strain PALS-1 16S ribosomal RNA gene partial sequence 16S-23S ribosomal RNA intergenic spacer complete sequence and 23S ribosomal RNA gene pae
gi|659364806|ref|NR 121738.1|:2-1509	Spiroplasma sabaudiense strain Ar-1343 16S ribosomal RNA gene complete sequence	gi|219846120|ref|NR 025710.1|:5-1516
gi|37782199|gb|AY189312.1|:5-1515	Spiroplasma sp. 277F 16S ribosomal RNA gene partial sequence
gi|76556505|emb|AM087471.1|:2-1517	Spiroplasma sp. Anisosticta MK 16S rRNA gene and ITS1
gi|37782203|gb|AY189316.1|:5-1516	Spiroplasma sp. Ar-1357 16S ribosomal RNA gene partial sequence
gi|150409718|gb|EF491664.1|:5-1515	Spiroplasma sp. BARC 1357 16S ribosomal RNA gene partial sequence
gi|37782207|gb|AY189320.1|:5-1515	Spiroplasma sp. BARC 1901 16S ribosomal RNA gene partial sequence	gi|312949189|gb|CP002108.1|:953787-955303	gi|672893522|emb|LM995445.1|:486843-488359
gi|150409721|gb|EF491665.1|:5-1515	Spiroplasma sp. BARC 2649 16S ribosomal RNA gene partial sequence
gi|37782206|gb|AY189319.1|:5-1516	Spiroplasma sp. BIUS-1 16S ribosomal RNA gene partial sequence
gi|37782202|gb|AY189315.1|:5-1516	Spiroplasma sp. CB-1 16S ribosomal RNA gene partial sequence
gi|385654450|gb|JQ768460.1|:2-1522	Spiroplasma sp. crk 16S ribosomal RNA gene partial sequence 16S-23S ribosomal RNA intergenic spacer 23S ribosomal RNA gene and 23S-5S ribosomal RNA intergenic spa...
gi|37782200|gb|AY189313.1|:5-1515	Spiroplasma sp. LB-12 16S ribosomal RNA gene partial sequence
gi|319919165|gb|HQ692058.1|:7-1520	Spiroplasma sp. macrobrachium-9 16S ribosomal RNA gene complete sequence
gi|77540168|gb|DQ186642.1|:2-1501	Spiroplasma sp. N525 16S ribosomal RNA gene partial sequence
gi|6689394|emb|AJ245996.1|:3-1518	Spiroplasma sp. partial 16S rRNA and 23S rRNA genes for 16S ribosomal RNA and 23S ribosomal RNA
gi|633284249|gb|KJ470109.1|:11-1524	Spiroplasma sp. S.mnBY2012 16S ribosomal RNA gene complete sequence
gi|37782201|gb|AY189314.1|:5-1515	Spiroplasma sp. TAAS-1 16S ribosomal RNA gene partial sequence
gi|37782205|gb|AY189318.1|:5-1516	Spiroplasma sp. TIUS-1 16S ribosomal RNA gene partial sequence
gi|262480293|gb|GU129148.1|:2-1516	Spiroplasma sp. Uncultured clone HS4C1 16S ribosomal RNA gene partial sequence
gi|37782204|gb|AY189317.1|:5-1516	Spiroplasma sp. W115 16S ribosomal RNA gene partial sequence
gi|506966909|gb|CP005078.1|:432254-433767	Spiroplasma syrphidicola EA-1 complete genome
gi|219846121|ref|NR 025711.1|:5-1516	Spiroplasma syrphidicola strain EA-1 16S ribosomal RNA gene partial sequence
gi|559795166|ref|NR 104753.1|:1-1510	Spiroplasma tabanidicola strain TAUS-1 16S ribosomal RNA gene partial sequence
gi|659364556|ref|NR 121701.1|:2-1509	Spiroplasma taiwanense strain CT-1 16S ribosomal RNA gene complete sequence
gi|219846122|ref|NR 025712.1|:5-1516	Spiroplasma turonicum strain Tab-4c 16S ribosomal RNA gene complete sequence	gi|913472915|gb|CP012328.1|:253508-255022
gi|219846123|ref|NR 025713.1|:5-1515	Spiroplasma velocicrescens strain MQ-4 16S ribosomal RNA gene complete sequence
