# Supplementary material for: Assessing mycoplasma contamination of cell cultures by qPCR using a set of universal primer pairs targeting a 1.5 kb fragment of 16S rRNA genes
Source: PLoS One. 2017 Feb 22;12(2):e0172358. doi: 10.1371/journal.pone.0172358 (PMC5321415; doi:10.1371/journal.pone.0172358)
Supplement: S2 Table — (XLSX) [file pone.0172358.s006.xlsx]

## Sheet: Tenericutes up to 5 mismatches 
up to 5 mismatches outside the 5 last nt position in 3' end	primaryAccession	seqent_id	path	organismName	length	start Position	stop Position	forward Mismatch	forward Mismatch Weight	forward Alignment Position	forward Sequence Match	reverse Mismatch	reverse Mismatch Weight	reverse Alignment Position	reverseSequenceMatch
	CP000896	462213	'Bacteria;Tenericutes;Mollicutes;Acholeplasmatales;Acholeplasmataceae;Acholeplasma;'	Acholeplasma laidlawii PG-8A	1506	73497	75002	0	0	1010	AUAUGGAGA-========================-GCUGGCGGC	0	0	43255	UACGGGAAC-=======================-U
	LK028559	4877516	'Bacteria;Tenericutes;Mollicutes;Acholeplasmatales;Acholeplasmataceae;Acholeplasma;'	Acholeplasma oculi	1514	366790	368303	0	0	1010	...UGGAGA-========================-GCUGGCGGC	0	0	43255	UACGGGAAC-=======================-UAAGGAGAA
no mismatch	AY147038	341360	'Bacteria;Tenericutes;Mollicutes;Mollicutes Incertae Sedis;Unknown Family;Candidatus Phytoplasma;'	Argentinian alfalfa witches'-broom phytoplasma	1530	1	1530	0	0	1010	......AGA-========================-GCUGGCGGC	0	0	43255	UACCGGAAG-=======================-U
1 mismatch U1	AY180931	344808	'Bacteria;Tenericutes;Mollicutes;Mollicutes Incertae Sedis;Unknown Family;Candidatus Phytoplasma;'	Aster yellows phytoplasma	1531	1	1531	0	0	1010	.....AAGA-========================-GCUGGCGGC	0	0	43255	UACCGGAAG-======================
2 mismatches U1	CP000061	461830	'Bacteria;Tenericutes;Mollicutes;Mollicutes Incertae Sedis;Unknown Family;Candidatus Phytoplasma;'	Aster yellows witches'-broom phytoplasma AYWB	1531	271735	273265	0	0	1010	.UACGAAGA-========================-GCUGGCGGC	0	0	43255	UACCGGAAG-======================
1 mismatch U8	JX445141	3879693	'Bacteria;Tenericutes;Mollicutes;Mollicutes Incertae Sedis;Unknown Family;Candidatus Phytoplasma;'	Bidzard witches'-broom association phytoplasma	1528	1	1528	0	0	1010	.....UAGA-========================-GCUGGCGGC	0	0	43255	UACCGGAAG-=======================-U
	EU266074	810875	'Bacteria;Tenericutes;Mollicutes;Mollicutes Incertae Sedis;Unknown Family;Candidatus Phytoplasma;'	Brazilian Huanglongbing disease-associated phytoplasma	1523	1	1523	0	0	1010	......AGA-========================-GCUGGCGGC	0	0	43255	UACCGGAAG-======================
	KC478606	4263094	'Bacteria;Tenericutes;Mollicutes;Mollicutes Incertae Sedis;Unknown Family;Candidatus Phytoplasma;'	Brinjal little leaf phytoplasma	1547	1	1547	0	0	1010	AGAUUAAGA-========================-GCUGGCGGC	0	0	43255	UACCGGAAG-=======================-
	KJ016231	4599666	'Bacteria;Tenericutes;Mollicutes;Mollicutes Incertae Sedis;Unknown Family;Candidatus Phytoplasma;'	Candidatus Phytoplasma aurantifolia	1802	1	1802	0	0	1010	.....AAGA-========================-GCUGGCGGC	0	0	43255	UACCGGAAG-=======================-UAAGGCAAA
	AM422018	292541	'Bacteria;Tenericutes;Mollicutes;Mollicutes Incertae Sedis;Unknown Family;Candidatus Phytoplasma;'	Candidatus Phytoplasma australiense	1533	682142	683674	0	0	1010	AAACGAAGA-========================-GCUGGCGGC	0	0	43255	UACCGGAAG-=======================-U
	AF147708	197874	'Bacteria;Tenericutes;Mollicutes;Mollicutes Incertae Sedis;Unknown Family;Candidatus Phytoplasma;'	Candidatus Phytoplasma brasiliense	1526	1	1526	0	0	1010	.....AAGA-========================-GCUGGCGGC	0	0	43255	ACCCGGAAG-======================
	AB054986	9594	'Bacteria;Tenericutes;Mollicutes;Mollicutes Incertae Sedis;Unknown Family;Candidatus Phytoplasma;'	Candidatus Phytoplasma castaneae	1522	1	1522	0	0	1010	.........-========================-GCUGGCGGC	0	0	43255	UACCGGAAG-=======================-U
	AF189215	200203	'Bacteria;Tenericutes;Mollicutes;Mollicutes Incertae Sedis;Unknown Family;Candidatus Phytoplasma;'	Candidatus Phytoplasma fraxini	1529	1	1529	0	0	1010	.....AAGA-========================-GCUGGCGGC	0	0	43255	UACCGGAAG-======================
	AB010425	5439	'Bacteria;Tenericutes;Mollicutes;Mollicutes Incertae Sedis;Unknown Family;Candidatus Phytoplasma;'	Candidatus Phytoplasma japonicum	1521	1	1521	0	0	1010	.........-========================-GCUGGCGGC	0	0	43255	UACCGGAAG-=======================-U
	AF248958	203978	'Bacteria;Tenericutes;Mollicutes;Mollicutes Incertae Sedis;Unknown Family;Candidatus Phytoplasma;'	Candidatus Phytoplasma mali	1513	1	1513	0	0	1010	.....AAGA-========================-GCUGGCGGC	0	0	43255	UACCGGAAG-======================
	D12581	480317	'Bacteria;Tenericutes;Mollicutes;Mollicutes Incertae Sedis;Unknown Family;Candidatus Phytoplasma;'	Candidatus Phytoplasma oryzae	1523	1	1523	0	0	1010	.....AAGA-========================-GCUGGCGGC	0	0	43255	UACCGGAAG-=======================-U
	KF801674	4565186	'Bacteria;Tenericutes;Mollicutes;Mollicutes Incertae Sedis;Unknown Family;Candidatus Phytoplasma;'	Candidatus Phytoplasma pini	1537	1	1537	0	0	1010	.....AAGA-========================-GCUGGCGGC	0	0	43255	UACCGGAAG-=======================-UAAGGAAAU
	AJ964959	267918	'Bacteria;Tenericutes;Mollicutes;Mollicutes Incertae Sedis;Unknown Family;Candidatus Phytoplasma;'	Candidatus Phytoplasma pyri	1522	1	1522	0	0	1010	.....AAGA-========================-GCUGGCGGC	0	0	43255	UACCGGAAG-=======================-UAAGGAAA
	KF130967	4431392	'Bacteria;Tenericutes;Mollicutes;Mollicutes Incertae Sedis;Unknown Family;Candidatus Phytoplasma;'	Candidatus Phytoplasma solani	1781	1	1781	0	0	1010	.....AAGA-========================-GCUGGCGGC	0	0	43255	UACCGGAAG-=======================-UAAGGAUAA
	FJ432664	1072221	'Bacteria;Tenericutes;Mollicutes;Mollicutes Incertae Sedis;Unknown Family;Candidatus Phytoplasma;'	Candidatus Phytoplasma tamaricis	1514	1	1514	0	0	1010	.....AAGA-========================-GCUGGCGGC	0	0	43255	UACCGGAAG-======================
	EF186819	662405	'Bacteria;Tenericutes;Mollicutes;Mollicutes Incertae Sedis;Unknown Family;Candidatus Phytoplasma;'	Catharanthus phyllody phytoplasma	1531	1	1531	0	0	1010	.....AAGA-========================-GCUGGCGGC	0	0	43255	UACCGGAAG-=======================-U
	HM585286	2145167	'Bacteria;Tenericutes;Mollicutes;Mollicutes Incertae Sedis;Unknown Family;Candidatus Phytoplasma;'	'Catharanthus roseus' phytoplasma	1830	1	1830	0	0	1010	.....AAGA-========================-GCUGGCGGC	0	0	43255	UACCGGAAG-=======================-UAAGGAAAC
	AY270156	354034	'Bacteria;Tenericutes;Mollicutes;Mollicutes Incertae Sedis;Unknown Family;Candidatus Phytoplasma;'	Centaurea solstitialis virescence phytoplasma	1531	1	1531	0	0	1010	.....AAGA-========================-CCGAACGAA	0	0	43255	UACCGGAAG-=======================-
	FN257485	1233761	'Bacteria;Tenericutes;Mollicutes;Mollicutes Incertae Sedis;Unknown Family;Candidatus Phytoplasma;'	Chandigarh periwinkle phytoplasma	1529	1	1529	0	0	1010	.....AAGA-========================-GCUGGCGCU	0	0	43255	UACCGGAAG-====================
	KF387570	4498262	'Bacteria;Tenericutes;Mollicutes;Mollicutes Incertae Sedis;Unknown Family;Candidatus Phytoplasma;'	Coconut lethal yellowing phytoplasma	1802	1	1802	0	0	1010	.....AAGA-========================-GCUGGCGGC	0	0	43255	UACCGGAAG-=======================-UAAGGAAUU
	KJ460105	4616599	'Bacteria;Tenericutes;Mollicutes;Mollicutes Incertae Sedis;Unknown Family;Candidatus Phytoplasma;'	'Cocos nucifera' phytoplasma	1808	1	1808	0	0	1010	.....AAGA-========================-GCUGGCGGC	0	0	43255	UACCGGAGG-=======================-UAAGGAAUC
	AB634851	98573	'Bacteria;Tenericutes;Mollicutes;Mollicutes Incertae Sedis;Unknown Family;Candidatus Phytoplasma;'	Desert rose witches'-broom phytoplasma	1531	1	1531	0	0	1010	......AGA-========================-GCUGGCGGC	0	0	43255	UACCGGAAG-=======================-UAAGGA
	AF036954	191138	'Bacteria;Tenericutes;Mollicutes;Entomoplasmatales;Entomoplasmataceae;Entomoplasma;'	Entomoplasma freundtii	1522	1	1522	0	0	1010	...UGGAGA-========================-GCUGGCGGC	1	1.5	43255	UACGGGAAC-======C==============
	AY034608	333944	'Bacteria;Tenericutes;Mollicutes;Mollicutes Incertae Sedis;Unknown Family;Candidatus Phytoplasma;'	Erigeron witches'-broom phytoplasma	1529	1	1529	0	0	1010	.....AAGA-========================-GCUGGCGGC	0	0	43255	UACCGGAAG-======================
	AF361018	211477	'Bacteria;Tenericutes;Mollicutes;Mollicutes Incertae Sedis;Unknown Family;Candidatus Phytoplasma;'	Ethiopian Gliricidia little leaf phytoplasma	1524	1	1524	1	1.1	1010	........A-========G===============-GCUGGCGGC	0	0	43255	UACCGGAAG-=======================-U
	AF190224	200226	'Bacteria;Tenericutes;Mollicutes;Mollicutes Incertae Sedis;Unknown Family;Candidatus Phytoplasma;'	'Fragaria multicipita' phytoplasma	1532	1	1532	0	0	1010	.....AAGA-========================-GCUGGCGGC	0	0	43255	UACCGGAAG-======================
	AB642601	101008	'Bacteria;Tenericutes;Mollicutes;Mollicutes Incertae Sedis;Unknown Family;Candidatus Phytoplasma;'	Golden beard grass white leaf phytoplasma	1529	1	1529	0	0	1010	.....AAGA-========================-GCUGGCGGC	0	0	43255	UACCGGAAG-=======================-UAAGG
	KJ922146	4673169	'Bacteria;Tenericutes;Mollicutes;Mollicutes Incertae Sedis;Unknown Family;Candidatus Phytoplasma;'	'Haplaxius crudus' phytoplasma	1543	1	1543	0	0	1010	GAGAUAAGA-========================-GCUGGCGGC	0	0	43255	UACCGGAAG-=======================-UA
	EF193356	663877	'Bacteria;Tenericutes;Mollicutes;Mollicutes Incertae Sedis;Unknown Family;Candidatus Phytoplasma;'	Italian alfalfa witches'-broom phytoplasma	1527	1	1527	0	0	1010	.....AAGA-========================-GCUGGCGGC	0	0	43255	UACCGGAAG-=======================-U
	AY497480	374500	'Bacteria;Tenericutes;Mollicutes;Mollicutes Incertae Sedis;Unknown Family;Candidatus Phytoplasma;'	Kentia decline phytoplasma	1523	1	1523	0	0	1010	........A-========================-GCUGGCGGC	0	0	43255	UACCGGAAG-=======================-U
	AF353090	210511	'Bacteria;Tenericutes;Mollicutes;Mollicutes Incertae Sedis;Unknown Family;Candidatus Phytoplasma;'	Loofah witches'-broom phytoplasma	1528	1	1528	0	0	1010	.....AAGA-========================-GCUGGCGGC	0	0	43255	UACCGGAAG-======================
	EU371934	835421	'Bacteria;Tenericutes;Mollicutes;Mollicutes Incertae Sedis;Unknown Family;Candidatus Phytoplasma;'	Malaysian periwinkle virescence phytoplasma	1523	1	1523	0	0	1010	.....AAGA-========================-GCUGGCGGC	0	0	43255	UACCGGAAG-====================
	AE017263	187935	'Bacteria;Tenericutes;Mollicutes;Entomoplasmatales;Entomoplasmataceae;Mesoplasma;'	Mesoplasma florum L1	1525	191851	193375	0	0	1010	AAAAUGAGA-========================-GCUGGCGGC	0	0	43255	UACGGGAAC-======================
	AF248960	203980	'Bacteria;Tenericutes;Mollicutes;Mollicutes Incertae Sedis;Unknown Family;Candidatus Phytoplasma;'	Mexican periwinkle virescence phytoplasma	1527	1	1527	0	0	1010	.....AAGA-========================-GCUGGCGGC	0	0	43255	UACCGGAAG-======================
	JRFF01000022	3795946	'Bacteria;Tenericutes;Mollicutes;NB1-n;'	Mollicutes bacterium HR2	1528	152793	154320	0	0	1010	.UAUGGAGA-========================-GCUGGCGGC	0	0	43255	UACGGGAAC-======================
	CU179680	466782	'Bacteria;Tenericutes;Mollicutes;Mycoplasmatales;Mycoplasmataceae;Mycoplasma;'	Mycoplasma agalactiae	1520	615008	616527	0	0	1010	UUUUCGAGA-========================-GCUGGCUGU	0	0	43255	UACGAGAAC-=======================-
	AFVJ01000042	233028	'Bacteria;Tenericutes;Mollicutes;Mycoplasmatales;Mycoplasmataceae;Mycoplasma;'	Mycoplasma anatis 1340	1514	2961	4474	0	0	1010	UUUUCGAGA-========================-GCUGGCUGU	0	0	43255	UACGAGAAC-=======================-UA
	AP014657	322191	'Bacteria;Tenericutes;Mollicutes;Mycoplasmatales;Mycoplasmataceae;Mycoplasma;'	Mycoplasma arginini	1520	140730	142249	0	0	1010	.UUUUAAGA-========================-GCUGGCUGU	0	0	43255	UACGAGAAC-======================
	CP001047	462283	'Bacteria;Tenericutes;Mollicutes;Mycoplasmatales;Mycoplasmataceae;Mycoplasma;'	Mycoplasma arthritidis 158L3-1	2528	191404	193931	0	0	1010	UUUUUAAGA-========================-GCUGGCUGU	0	0	43255	UACGAGAAC-=======================-UACGGAGUA
	U02968	4950920	'Bacteria;Tenericutes;Mollicutes;Mycoplasmatales;Mycoplasmataceae;Mycoplasma;'	Mycoplasma bovis	1519	1	1519	0	0	1010	UUUUCGAGA-========================-GCUGGCUGU	0	0	43255	UACGAGAAC-=======================-U
	CP005933	463901	'Bacteria;Tenericutes;Mollicutes;Mycoplasmatales;Mycoplasmataceae;Mycoplasma;'	Mycoplasma bovis CQ-W70	1521	684892	686412	0	0	1010	UUUUCGAGA-========================-GCUGGCUGU	0	0	43255	UACGAGAAC-=======================-UA
	CP002058	462718	'Bacteria;Tenericutes;Mollicutes;Mycoplasmatales;Mycoplasmataceae;Mycoplasma;'	Mycoplasma bovis HB0801	1520	712216	713735	0	0	1010	UUUUCGAGA-========================-GCUGGCUGU	0	0	43255	UACGAGAAC-=======================-
	CP002513	462949	'Bacteria;Tenericutes;Mollicutes;Mycoplasmatales;Mycoplasmataceae;Mycoplasma;'	Mycoplasma bovis Hubei-1	1520	684491	686010	0	0	1010	UUUUCGAGA-========================-GCUGGCUGU	0	0	43255	UACGAGAAC-=======================-U
	CP002188	462786	'Bacteria;Tenericutes;Mollicutes;Mycoplasmatales;Mycoplasmataceae;Mycoplasma;'	Mycoplasma bovis PG45	1520	316094	317613	0	0	1010	UUUUCGAGA-========================-GCUGGCUGU	0	0	43255	UACGAGAAC-=======================-U
	CP007154	464252	'Bacteria;Tenericutes;Mollicutes;Mycoplasmatales;Mycoplasmataceae;Mycoplasma;'	Mycoplasma bovoculi M165/69	1531	747783	749313	1	1.5	1010	..UUUGAGA-==========A=============-GCUCGCUGU	0	0	43255	UACGAGAAC-=======================-UA
	CP007521	464518	'Bacteria;Tenericutes;Mollicutes;Mycoplasmatales;Mycoplasmataceae;Mycoplasma;'	Mycoplasma californicum	1554	555678	557231	0	0	1010	UUUUCGAGA-========================-GCUGGCUGU	0	0	43255	UACGAGAAC-=======================-UACGGAGUA
	AP013353	322145	'Bacteria;Tenericutes;Mollicutes;Mycoplasmatales;Mycoplasmataceae;Mycoplasma;'	Mycoplasma californicum HAZ160_1	1517	207333	208849	0	0	1010	UUUUCGAGA-========================-GCUGGCUGU	0	0	43255	UACGAGAAC-======================
	AP014631	322180	'Bacteria;Tenericutes;Mollicutes;Mycoplasmatales;Mycoplasmataceae;Mycoplasma;'	Mycoplasma canadense	1520	330572	332091	1	1.1	1010	.UUUUAAGA-=============C==========-GCUGGCUGU	0	0	43255	UACGAGAAC-======================
	AJFQ01000001	270153	'Bacteria;Tenericutes;Mollicutes;Mycoplasmatales;Mycoplasmataceae;Mycoplasma;'	Mycoplasma canis PG 14	1516	75217	76732	0	0	1010	UUUUCGAGA-========================-GCUGGCUGU	0	0	43255	UACGAGAAC-=======================-UA
	AJFR01000001	270154	'Bacteria;Tenericutes;Mollicutes;Mycoplasmatales;Mycoplasmataceae;Mycoplasma;'	Mycoplasma canis UF31	1516	75264	76779	0	0	1010	UUUUCGAGA-========================-GCUGGCUGU	0	0	43255	UACGAGAAC-=======================-UA
	U26046	4951605	'Bacteria;Tenericutes;Mollicutes;Entomoplasmatales;Entomoplasmataceae;Incertae Sedis;'	Mycoplasma capricolum subsp. capricolum	1524	1	1524	0	0	1010	AAAAUGAGA-========================-GCUGGCGGC	0	0	43255	UACGGGAAC-=======================-U
	CP000123	461863	'Bacteria;Tenericutes;Mollicutes;Entomoplasmatales;Entomoplasmataceae;Incertae Sedis;'	Mycoplasma capricolum subsp. capricolum ATCC 27343	1524	464431	465954	0	0	1010	AAAAUGAGA-========================-GCUGGCGGC	0	0	43255	UACGGGAAC-=======================-U
	AF202926	200889	'Bacteria;Tenericutes;Mollicutes;Entomoplasmatales;Entomoplasmataceae;Incertae Sedis;'	Mycoplasma capricolum subsp. capripneumoniae	1525	1	1525	0	0	1010	AAAAUGAGA-========================-GCUGGCGGC	0	0	43255	UACGGGAAC-=======================-U
	AF538681	230811	'Bacteria;Tenericutes;Mollicutes;Mycoplasmatales;Mycoplasmataceae;Mycoplasma;'	Mycoplasma collis	1529	1	1529	0	0	1010	......AGA-========================-GCUGGCUGU	0	0	43255	UACGAGAAC-======================
	AF538682	230812	'Bacteria;Tenericutes;Mollicutes;Mycoplasmatales;Mycoplasmataceae;Mycoplasma;'	Mycoplasma cynos	1499	1	1499	0	0	1010	......AGA-========================-GCUGGCUGU	0	0	43255	UACGAGAAC-======================
	HF559394	1885752	'Bacteria;Tenericutes;Mollicutes;Mycoplasmatales;Mycoplasmataceae;Mycoplasma;'	Mycoplasma cynos C142	1521	43579	45099	0	0	1010	UUUUCGAGA-========================-GCUGGCUGU	0	0	43255	UACGAGAAC-=======================-UACGGAGUA
	CP002458	462924	'Bacteria;Tenericutes;Mollicutes;Mycoplasmatales;Mycoplasmataceae;Mycoplasma;'	Mycoplasma fermentans M64	1529	698992	700520	0	0	1010	UUUUCGAGA-========================-GCUGGCUGU	0	0	43255	UACGAGAAC-=======================-UACGGAGUA
	AP009608	321957	'Bacteria;Tenericutes;Mollicutes;Mycoplasmatales;Mycoplasmataceae;Mycoplasma;'	Mycoplasma fermentans PG18	1513	905067	906579	0	0	1010	UUUUCGAGA-========================-GCUGGCUGU	0	0	43255	UACGAGAAC-======================
	X62699	4955270	'Bacteria;Tenericutes;Mollicutes;Mycoplasmatales;Mycoplasmataceae;Mycoplasma;'	Mycoplasma flocculare	1547	1	1547	1	1.5	1010	AUCAUGAGA-==========A=============-GCUAGCUGU	0	0	43255	UACGAGAAC-=======================-UA
	CP007585	464553	'Bacteria;Tenericutes;Mollicutes;Mycoplasmatales;Mycoplasmataceae;Mycoplasma;'	Mycoplasma flocculare ATCC 27399	1551	762451	764001	1	1.5	1010	AUCAUGAGA-==========A=============-GCUAGCUGU	0	0	43255	UACGAGAAC-=======================-UACGGA
	AFCG01000003	232062	'Bacteria;Tenericutes;Mollicutes;Mycoplasmatales;Mycoplasmataceae;Mycoplasma;'	Mycoplasma flocculare ATCC 27716	1547	31898	33444	1	1.5	1010	AUCAUGAGA-==========A=============-GCUAGCUGU	0	0	43255	UACGAGAAC-=======================-UA
	CP006916	464159	'Bacteria;Tenericutes;Mollicutes;Mycoplasmatales;Mycoplasmataceae;Mycoplasma;'	Mycoplasma gallisepticum S6	1535	313398	314932	0	0	1010	UUUCUGAGA-========================-GCUGGCGGC	0	0	43255	UACGAGAAC-=======================-UAUGGAGUA
	CP003773	463598	'Bacteria;Tenericutes;Mollicutes;Mycoplasmatales;Mycoplasmataceae;Mycoplasma;'	Mycoplasma genitalium M2288	1524	169843	171366	0	0	1010	UUUCUGAGA-========================-GCUGGCGGC	0	0	43255	UACGAGAAC-=======================-
	CP003770	463595	'Bacteria;Tenericutes;Mollicutes;Mycoplasmatales;Mycoplasmataceae;Mycoplasma;'	Mycoplasma genitalium M2321	1524	169966	171489	0	0	1010	UUUCUGAGA-========================-GCUGGCGGC	0	0	43255	UACGAGAAC-=======================-
	CP003771	463596	'Bacteria;Tenericutes;Mollicutes;Mycoplasmatales;Mycoplasmataceae;Mycoplasma;'	Mycoplasma genitalium M6282	1524	169680	171203	0	0	1010	UUUCUGAGA-========================-GCUGGCGGC	0	0	43255	UACGAGAAC-=======================-
	CP003772	463597	'Bacteria;Tenericutes;Mollicutes;Mycoplasmatales;Mycoplasmataceae;Mycoplasma;'	Mycoplasma genitalium M6320	1524	169851	171374	0	0	1010	UUUCUGAGA-========================-GCUGGCGGC	0	0	43255	UACGAGAAC-=======================-
	AF443616	221837	'Bacteria;Tenericutes;Mollicutes;Mycoplasmatales;Mycoplasmataceae;Mycoplasma;'	Mycoplasma hominis	1518	1409	2926	0	0	1010	UUUAUAAGA-========================-GCUGGCUGU	0	0	43255	UACGAGAAC-======================
	FP236530	1283969	'Bacteria;Tenericutes;Mollicutes;Mycoplasmatales;Mycoplasmataceae;Mycoplasma;'	Mycoplasma hominis ATCC 23114	1518	330275	331792	0	0	1010	UUUAUAAGA-========================-GCUGGCUGU	0	0	43255	UACGAGAAC-======================
	CP009652	465019	'Bacteria;Tenericutes;Mollicutes;Mycoplasmatales;Mycoplasmataceae;Mycoplasma;'	Mycoplasma hominis ATCC 27545	1514	353559	355072	0	0	1010	...AUAAGA-========================-GCUGGCUGU	0	0	43255	UACGAGAAC-======================
	Y00149	4958014	'Bacteria;Tenericutes;Mollicutes;Mycoplasmatales;Mycoplasmataceae;Mycoplasma;'	Mycoplasma hyopneumoniae	1537	1	1537	0	0	1010	AUCAUGAGA-========================-GCUAGCUGU	0	0	43255	UACGAGAAC-=======================-UA
	CP002274	462820	'Bacteria;Tenericutes;Mollicutes;Mycoplasmatales;Mycoplasmataceae;Mycoplasma;'	Mycoplasma hyopneumoniae 168	1540	909055	910594	0	0	1010	AUCAUGAGA-========================-GCUAGCUGU	0	0	43255	UACGAGAAC-=======================-UACGG
	CP003131	463285	'Bacteria;Tenericutes;Mollicutes;Mycoplasmatales;Mycoplasmataceae;Mycoplasma;'	Mycoplasma hyopneumoniae 168-L	1540	904569	906108	0	0	1010	AUCAUGAGA-========================-GCUAGCUGU	0	0	43255	UACGAGAAC-=======================-UACGG
	AE017332	187941	'Bacteria;Tenericutes;Mollicutes;Mycoplasmatales;Mycoplasmataceae;Mycoplasma;'	Mycoplasma hyopneumoniae 232	1563	876217	877779	0	0	1010	AUCAUGAGA-========================-GCUAGCUGU	0	0	43255	UACGAGAAC-=======================-UACGGAAAA
	CP003802	463624	'Bacteria;Tenericutes;Mollicutes;Mycoplasmatales;Mycoplasmataceae;Mycoplasma;'	Mycoplasma hyopneumoniae 7422	1537	882168	883704	0	0	1010	AUCAUGAGA-========================-GCUAGCUGU	0	0	43255	UACGAGAAC-=======================-UA
	AE017244	187931	'Bacteria;Tenericutes;Mollicutes;Mycoplasmatales;Mycoplasmataceae;Mycoplasma;'	Mycoplasma hyopneumoniae 7448	1537	901824	903360	0	0	1010	AUCAUGAGA-========================-GCUAGCUGU	0	0	43255	UACGAGAAC-=======================-UA
	AE017243	187930	'Bacteria;Tenericutes;Mollicutes;Mycoplasmatales;Mycoplasmataceae;Mycoplasma;'	Mycoplasma hyopneumoniae J	1537	881092	882628	0	0	1010	AUCAUGAGA-========================-GCUAGCUGU	0	0	43255	UACGAGAAC-=======================-UA
	CP002669	463038	'Bacteria;Tenericutes;Mollicutes;Mycoplasmatales;Mycoplasmataceae;Mycoplasma;'	Mycoplasma hyorhinis MCLD	1528	455295	456822	1	1.5	1010	UUUUUGAGA-==========A=============-GCUCGCUGU	0	0	43255	UACGAGAAC-=======================-UA
	JFKH01000034	3144314	'Bacteria;Tenericutes;Mollicutes;Mycoplasmatales;Mycoplasmataceae;Mycoplasma;'	Mycoplasma hyosynoviae	1589	74965	76553	0	0	1010	UAUUUAAGA-========================-GCUGGCUGU	0	0	43255	UACGAGAAC-=======================-UACGGAGUA
	U29676	4951771	'Bacteria;Tenericutes;Mollicutes;Mycoplasmatales;Mycoplasmataceae;Mycoplasma;'	Mycoplasma iowae	1510	2619	4128	0	0	1010	....UGAGA-========================-GCUAGCGGG	0	0	43255	UACGGGAAU-=======================-UA
	AGFP01000040	233394	'Bacteria;Tenericutes;Mollicutes;Mycoplasmatales;Mycoplasmataceae;Mycoplasma;'	Mycoplasma iowae 695	1511	28845	30355	0	0	1010	....UGAGA-========================-GCUAGCGGG	0	0	43255	UACGGGAAU-=======================-U
	CP002108	462751	'Bacteria;Tenericutes;Mollicutes;Entomoplasmatales;Entomoplasmataceae;Incertae Sedis;'	Mycoplasma leachii PG50	1524	466533	468056	0	0	1010	AAAAUGAGA-========================-GCUGGCGGC	0	0	43255	UACGGGAAC-=======================-U
	AE017308	187939	'Bacteria;Tenericutes;Mollicutes;Mycoplasmatales;Mycoplasmataceae;Mycoplasma;'	Mycoplasma mobile 163K	1520	646160	647679	0	0	1010	UUUUUGAGA-========================-GCUGGCUGU	0	0	43255	UACGAGAAC-=======================-U
	AF538683	230813	'Bacteria;Tenericutes;Mollicutes;Mycoplasmatales;Mycoplasmataceae;Mycoplasma;'	Mycoplasma molare	1519	1	1519	0	0	1010	......AGA-========================-GCUGGCUGU	0	0	43255	UACGAGAAC-======================
	AF042194	191246	'Bacteria;Tenericutes;Mollicutes;Entomoplasmatales;Entomoplasmataceae;Mesoplasma;'	Mycoplasma monodon	1528	1	1528	0	0	1010	AAAAUGAGA-========================-GCUGGCGGC	0	0	43255	UACGGGAAC-=======================-U
	U26037	4951596	'Bacteria;Tenericutes;Mollicutes;Entomoplasmatales;Entomoplasmataceae;Incertae Sedis;'	Mycoplasma mycoides subsp. capri	1524	1	1524	0	0	1010	AAAAUGAGA-========================-GCUGGCGGC	0	0	43255	UACGGGAAC-=======================-U
	U26039	4951598	'Bacteria;Tenericutes;Mollicutes;Entomoplasmatales;Entomoplasmataceae;Incertae Sedis;'	Mycoplasma mycoides subsp. mycoides	1523	1	1523	0	0	1010	AAAAUGAGA-========================-GCUGGCGGC	0	0	43255	UACGGGAAC-=======================-U
	CP002107	462750	'Bacteria;Tenericutes;Mollicutes;Entomoplasmatales;Entomoplasmataceae;Incertae Sedis;'	Mycoplasma mycoides subsp. mycoides SC str. Gladysdale	1525	86818	88342	0	0	1010	AAAAUGAGA-========================-GCUGGCGGC	0	0	43255	UACGGGAAC-=======================-U
	BX293980	457664	'Bacteria;Tenericutes;Mollicutes;Entomoplasmatales;Entomoplasmataceae;Incertae Sedis;'	Mycoplasma mycoides subsp. mycoides SC str. PG1	1527	86901	88427	0	0	1010	AAAAUGAGA-========================-GCUGGCGGC	0	0	43255	UACGGGAAC-=======================-UA
	FR682077	1288241	'Bacteria;Tenericutes;Mollicutes;Mycoplasmatales;Mycoplasmataceae;Mycoplasma;'	Mycoplasma neophronis	1517	1	1517	0	0	1010	.....GAGA-========================-GCUGGCUGU	0	0	43255	UACGAGAAC-======================
	AF538961	230843	'Bacteria;Tenericutes;Mollicutes;Mycoplasmatales;Mycoplasmataceae;Mycoplasma;'	Mycoplasma opalescens	1505	1	1505	0	0	1010	.....UAGA-========================-GCUGGCUGU	0	0	43255	UACGAGAAC-======================
	AY796060	409544	'Bacteria;Tenericutes;Mollicutes;Mycoplasmatales;Mycoplasmataceae;Mycoplasma;'	Mycoplasma orale	1510	1	1510	0	0	1010	......AGA-========================-GCUGGCUGU	1	1.5	43255	UACGAGAAC-======C==============
	CP003913	463688	'Bacteria;Tenericutes;Mollicutes;Mycoplasmatales;Mycoplasmataceae;Mycoplasma;'	Mycoplasma pneumoniae M129-B7	1522	118310	119831	0	0	1010	UUUCUGAGA-========================-GCUGGCGGC	0	0	43255	UACGAGAAC-=======================-UA
	AL445565	272149	'Bacteria;Tenericutes;Mollicutes;Mycoplasmatales;Mycoplasmataceae;Mycoplasma;'	Mycoplasma pulmonis	1531	164783	166313	0	0	1010	UUUUUGAGA-========================-GCUGGCUGU	0	0	43255	UACGAGAAC-=======================-U
	CP003021	463217	'Bacteria;Tenericutes;Mollicutes;Entomoplasmatales;Entomoplasmataceae;Incertae Sedis;'	Mycoplasma putrefaciens KS1	1524	142984	144507	0	0	1010	AAAAUGAGA-========================-GCUGGCGGC	0	0	43255	UACGGGAAC-=======================-U
	CP004357	463814	'Bacteria;Tenericutes;Mollicutes;Entomoplasmatales;Entomoplasmataceae;Incertae Sedis;'	Mycoplasma putrefaciens Mput9231	1524	556242	557765	0	0	1010	AAAAUGAGA-========================-GCUGGCGGC	0	0	43255	UACGGGAAC-=======================-U
	AF527624	229918	'Bacteria;Tenericutes;Mollicutes;Mycoplasmatales;Mycoplasmataceae;Mycoplasma;'	Mycoplasma sp. HRC689	1506	1	1506	0	0	1010	.....UAGA-========================-GCUGGCUGU	0	0	43255	UACGAGAAC-======================
	AY246564	352061	'Bacteria;Tenericutes;Mollicutes;Mycoplasmatales;Mycoplasmataceae;Mycoplasma;'	Mycoplasma sp. VJC358	1498	1	1498	0	0	1010	.....UAGA-========================-GCUGGCUGU	0	0	43255	UACGAGAAC-======================
	AF538684	230814	'Bacteria;Tenericutes;Mollicutes;Mycoplasmatales;Mycoplasmataceae;Mycoplasma;'	Mycoplasma spumans	1519	1	1519	0	0	1010	......AGA-========================-GCUGGCUGU	0	0	43255	UACGAGAAC-======================
	AY191226	345915	'Bacteria;Tenericutes;Mollicutes;Mycoplasmatales;Mycoplasmataceae;Mycoplasma;'	Mycoplasma vulturii	1533	1	1533	1	1	1010	......AGA-========a===============-GCUGGCUGU	0	0	43255	UACGAGAAC-=====================
	CP007520	464517	'Bacteria;Tenericutes;Mollicutes;Entomoplasmatales;Entomoplasmataceae;Incertae Sedis;'	Mycoplasma yeatsii GM274B	1531	252758	254288	0	0	1010	AAAAUGAGA-========================-GCUGGCGGC	0	0	43255	UACGGGAAC-=======================-UAUGGAG
	AP006628	321880	'Bacteria;Tenericutes;Mollicutes;Mollicutes Incertae Sedis;Unknown Family;Candidatus Phytoplasma;'	Onion yellows phytoplasma OY-M	1535	279394	280928	0	0	1010	AUACGAAGA-========================-GCUGGCGGC	0	0	43255	UACCGGAAG-=======================-U
	GU292081	1591177	'Bacteria;Tenericutes;Mollicutes;Mollicutes Incertae Sedis;Unknown Family;Candidatus Phytoplasma;'	Passion fruit witches'-broom phytoplasma PassWB-Br3	1528	1	1528	0	0	1010	.....AAGA-========================-GCUGGCGGC	0	0	43255	UACCGGAAG-======================
	X80117	4956112	'Bacteria;Tenericutes;Mollicutes;Mollicutes Incertae Sedis;Unknown Family;Candidatus Phytoplasma;'	Phytoplasma sp.	1524	1	1524	0	0	1010	.....AAGA-========================-GCUGGCGGC	0	0	43255	UACCGGAAG-=======================-U
	DQ073333	490048	'Bacteria;Tenericutes;Mollicutes;Mollicutes Incertae Sedis;Unknown Family;Candidatus Phytoplasma;'	Phytoplasma sp. Guerrero LY-P2	1709	1	1709	2	1.6	1010	CGAUUAAGA-======g=====a===========-GCUGGCGGC	0	0	43255	UACCGGAAG-=======================-UAAGGAAAU
	KJ817867	4664167	'Bacteria;Tenericutes;Mollicutes;Mollicutes Incertae Sedis;Unknown Family;Candidatus Phytoplasma;'	Pigeon pea witches'-broom phytoplasma	1799	1	1799	0	0	1010	.....AAGA-========================-GCUGGCGGC	0	0	43255	UACCGGAAG-=======================-UAAGGAAAU
	JN005706	3155785	'Bacteria;Tenericutes;Mollicutes;Mollicutes Incertae Sedis;Unknown Family;Candidatus Phytoplasma;'	'Populus nigra' phytoplasma	1529	1	1529	0	0	1010	.....AAGA-========================-GCUGGCGGC	0	0	43255	UACCGGAAG-=======================-
	JQ740642	3738846	'Bacteria;Tenericutes;Mollicutes;Mollicutes Incertae Sedis;Unknown Family;Candidatus Phytoplasma;'	'Solanum tuberosum' phytoplasma	1526	1	1526	0	0	1010	.....AAGA-========================-GCUGGCGGC	0	0	43255	UACCGGAAG-=======================-UAAGGAAA
	AY189125	345608	'Bacteria;Tenericutes;Mollicutes;Entomoplasmatales;Spiroplasmataceae;Spiroplasma;'	Spiroplasma alleghenense	1516	1	1516	0	0	1010	...UGGAGA-========================-GCUGGCGGC	1	1.5	43255	UACGGGAAC-======C==============
	AY189126	345609	'Bacteria;Tenericutes;Mollicutes;Entomoplasmatales;Spiroplasmataceae;Spiroplasma;'	Spiroplasma chinense	1516	1	1516	0	0	1010	..UUGGAGA-========================-GCUGGCGGC	1	1.5	43255	UACGGGAAC-======C==============
	AY189127	345610	'Bacteria;Tenericutes;Mollicutes;Entomoplasmatales;Spiroplasmataceae;Spiroplasma;'	Spiroplasma chrysopicola	1515	1	1515	0	0	1010	...UGGAGA-========================-GCUGGCGGC	1	1.5	43255	UACCGGAAG-======C==============
	X63781	4955284	'Bacteria;Tenericutes;Mollicutes;Entomoplasmatales;Spiroplasmataceae;Spiroplasma;'	Spiroplasma citri	1530	329	1858	0	0	1010	UUAAUGAGA-========================-GCUGGCGGC	0	0	43255	UACGAGAAC-=======================-UAUGGAG
	AY189128	345611	'Bacteria;Tenericutes;Mollicutes;Entomoplasmatales;Spiroplasmataceae;Spiroplasma;'	Spiroplasma corruscae	1516	1	1516	0	0	1010	...UGGAGA-========================-GCUGGCGGC	1	1.5	43255	UACGGGAAC-======C==============
	AY189129	345612	'Bacteria;Tenericutes;Mollicutes;Entomoplasmatales;Spiroplasmataceae;Spiroplasma;'	Spiroplasma culicicola	1515	1	1515	0	0	1010	...UGGAGA-========================-GCUGGCGGC	1	1.5	43255	UACGGGAAC-======C==============
	AY189130	345613	'Bacteria;Tenericutes;Mollicutes;Entomoplasmatales;Spiroplasmataceae;Spiroplasma;'	Spiroplasma diminutum	1516	1	1516	0	0	1010	...UGGAGA-========================-GCUGGCGGC	1	1.5	43255	UACGGGAAC-======C==============
	AY189132	345615	'Bacteria;Tenericutes;Mollicutes;Entomoplasmatales;Spiroplasmataceae;Spiroplasma;'	Spiroplasma helicoides	1505	1	1505	0	0	1010	...UGGAGA-========================-GCUGGCGGC	1	1.5	43255	UACGGGAAC-======C==============
	AY189133	345616	'Bacteria;Tenericutes;Mollicutes;Entomoplasmatales;Spiroplasmataceae;Spiroplasma;'	Spiroplasma insolitum	1515	1	1515	0	0	1010	...UGGAGA-========================-GCUGGCGGC	1	1.5	43255	UACGAGAAC-======C==============
	DQ319068	521519	'Bacteria;Tenericutes;Mollicutes;Entomoplasmatales;Spiroplasmataceae;Spiroplasma;'	Spiroplasma kunkelii CR2-3x	1523	402	1924	0	0	1010	UUAAUGAGA-========================-GCUGGCGGC	0	0	43255	UACGAGAAC-=======================-U
	AY189134	345617	'Bacteria;Tenericutes;Mollicutes;Entomoplasmatales;Spiroplasmataceae;Spiroplasma;'	Spiroplasma lampyridicola	1515	1	1515	0	0	1010	...UGGAGA-========================-GCUGGCGGC	1	1.5	43255	UACGGGAAC-======C==============
	AY189305	345621	'Bacteria;Tenericutes;Mollicutes;Entomoplasmatales;Spiroplasmataceae;Spiroplasma;'	Spiroplasma leptinotarsae	1517	1	1517	0	0	1010	...UGGAGA-========================-GCUGGCGGC	1	1.5	43255	UACGGGAAC-======C==============
	AY189306	345622	'Bacteria;Tenericutes;Mollicutes;Entomoplasmatales;Spiroplasmataceae;Spiroplasma;'	Spiroplasma litorale	1516	1	1516	0	0	1010	...UGGAGA-========================-GCUGGCGGC	1	1.5	43255	UACGGGAAC-======C==============
	AY325304	358832	'Bacteria;Tenericutes;Mollicutes;Entomoplasmatales;Spiroplasmataceae;Spiroplasma;'	Spiroplasma melliferum	1515	1	1515	0	0	1010	...UGGAGA-========================-GCUGGCGGC	1	1.5	43255	UACGAGAAC-======C==============
	CP002082	462731	'Bacteria;Tenericutes;Mollicutes;Entomoplasmatales;Spiroplasmataceae;Spiroplasma;'	Spiroplasma mirum ATCC 29335	1531	634194	635724	0	0	1010	UACAUGAGA-========================-GCUGGCGGC	0	0	43255	UACCGGAAG-=======================-UAUGGAG
	AY189307	345623	'Bacteria;Tenericutes;Mollicutes;Entomoplasmatales;Spiroplasmataceae;Spiroplasma;'	Spiroplasma montanense	1514	1	1514	0	0	1010	...UGGAGA-========================-GCUGGCGGC	1	1.5	43255	UACGGGAAC-======C==============
	AY772395	407467	'Bacteria;Tenericutes;Mollicutes;Entomoplasmatales;Spiroplasmataceae;Spiroplasma;'	Spiroplasma phoeniceum	1515	1	1515	0	0	1010	...UGGAGA-========================-GCUGGCGGC	1	1.5	43255	UACGAGAAC-======C==============
	AY189308	345624	'Bacteria;Tenericutes;Mollicutes;Entomoplasmatales;Spiroplasmataceae;Spiroplasma;'	Spiroplasma sabaudiense	1516	1	1516	0	0	1010	...UGGAGA-========================-GCUGGCGGC	1	1.5	43255	UACGGGAAC-======C==============
	AJ245996	241865	'Bacteria;Tenericutes;Mollicutes;Entomoplasmatales;Spiroplasmataceae;Spiroplasma;'	Spiroplasma sp.	1523	1	1523	0	0	1010	.....GAGA-========================-GCUGGCGGC	0	0	43255	UACCGGAAG-=======================-UAUGGA
	AY189312	345628	'Bacteria;Tenericutes;Mollicutes;Entomoplasmatales;Spiroplasmataceae;Spiroplasma;'	Spiroplasma sp. 277F	1515	1	1515	0	0	1010	...UGGAGA-========================-GCUGGCGGC	1	1.5	43255	UACGAGAAC-======C==============
	AM087471	275319	'Bacteria;Tenericutes;Mollicutes;Entomoplasmatales;Spiroplasmataceae;Spiroplasma;'	Spiroplasma sp. Anisosticta MK	1523	1	1523	0	0	1010	......UGA-========================-GCUGGCGGC	0	0	43255	UACCGGAAG-=======================-UAUGGAG
	AY189316	345632	'Bacteria;Tenericutes;Mollicutes;Entomoplasmatales;Spiroplasmataceae;Spiroplasma;'	Spiroplasma sp. Ar-1357	1516	1	1516	0	0	1010	...UGGAGA-========================-GCUGGCGGC	1	1.5	43255	UACGGGAAC-======C==============
	EF491664	699008	'Bacteria;Tenericutes;Mollicutes;Entomoplasmatales;Spiroplasmataceae;Spiroplasma;'	Spiroplasma sp. BARC 1357	1515	1	1515	0	0	1010	...UGGAGA-========================-GCUGGCGGC	1	1.5	43255	UACCGGAAG-======C==============
	AY189320	345636	'Bacteria;Tenericutes;Mollicutes;Entomoplasmatales;Spiroplasmataceae;Spiroplasma;'	Spiroplasma sp. BARC 1901	1515	1	1515	0	0	1010	...UGGAGA-========================-GCUGGCGGC	1	1.5	43255	UACGGGAAC-======C==============
	EF491665	699009	'Bacteria;Tenericutes;Mollicutes;Entomoplasmatales;Spiroplasmataceae;Spiroplasma;'	Spiroplasma sp. BARC 2649	1515	1	1515	0	0	1010	...UGGAGA-========================-GCUGGCGGC	1	1.5	43255	UACCGGAAG-======C==============
	AY189319	345635	'Bacteria;Tenericutes;Mollicutes;Entomoplasmatales;Spiroplasmataceae;Spiroplasma;'	Spiroplasma sp. BIUS-1	1516	1	1516	0	0	1010	...UGGAGA-========================-GCUGGCGGC	1	1.5	43255	UACGGGAAC-======C==============
	AY189315	345631	'Bacteria;Tenericutes;Mollicutes;Entomoplasmatales;Spiroplasmataceae;Spiroplasma;'	Spiroplasma sp. CB-1	1516	1	1516	0	0	1010	...UGGAGA-========================-GCUGGCGGC	1	1.5	43255	UACGGGAAC-======C==============
	AY189313	345629	'Bacteria;Tenericutes;Mollicutes;Entomoplasmatales;Spiroplasmataceae;Spiroplasma;'	Spiroplasma sp. LB-12	1515	1	1515	0	0	1010	...UGGAGA-========================-GCUGGCGGC	0	0	43255	UACGAGAAC-======N==============
	AY189314	345630	'Bacteria;Tenericutes;Mollicutes;Entomoplasmatales;Spiroplasmataceae;Spiroplasma;'	Spiroplasma sp. TAAS-1	1515	1	1515	0	0	1010	...UGGAGA-========================-GCUGGCGGC	1	1.5	43255	UACCGGAAG-======C==============
	AY189318	345634	'Bacteria;Tenericutes;Mollicutes;Entomoplasmatales;Spiroplasmataceae;Spiroplasma;'	Spiroplasma sp. TIUS-1	1516	1	1516	0	0	1010	...UGGAGA-========================-GCUGGCGGC	1	1.5	43255	UACGGGAAC-======C==============
	AY189317	345633	'Bacteria;Tenericutes;Mollicutes;Entomoplasmatales;Spiroplasmataceae;Spiroplasma;'	Spiroplasma sp. W115	1516	1	1516	0	0	1010	...UGGAGA-========================-GCUGGCGGC	1	1.5	43255	UACGGGAAC-======C==============
	FR733693	1296893	'Bacteria;Tenericutes;Mollicutes;Entomoplasmatales;Spiroplasmataceae;Spiroplasma;'	Spiroplasma tabanidicola	1510	1	1510	0	0	1010	.........-========================-GCUGGCGGC	1	1.5	43255	UACGGGAAC-======C===============
	AY189310	345626	'Bacteria;Tenericutes;Mollicutes;Entomoplasmatales;Spiroplasmataceae;Spiroplasma;'	Spiroplasma turonicum	1516	1	1516	0	0	1010	...UGGAGA-========================-GCUGGCGGC	1	1.5	43255	UACGGGAAC-======C==============
	AY189311	345627	'Bacteria;Tenericutes;Mollicutes;Entomoplasmatales;Spiroplasmataceae;Spiroplasma;'	Spiroplasma velocicrescens	1515	1	1515	0	0	1010	...UGGAGA-========================-GCUGGCGGC	1	1.5	43255	UACGGGAAC-======C==============
	KF908793	4581920	'Bacteria;Tenericutes;Mollicutes;Mollicutes Incertae Sedis;Unknown Family;Candidatus Phytoplasma;'	Sugarcane green grassy shoot phytoplasma	1522	1	1522	0	0	1010	........A-========================-GCUGGCGGC	0	0	43255	UACCGGAAG-=======================-UA
	AB646271	102855	'Bacteria;Tenericutes;Mollicutes;Mollicutes Incertae Sedis;Unknown Family;Candidatus Phytoplasma;'	Sugarcane white leaf phytoplasma	1527	1	1527	0	0	1010	......AGA-========================-GCUGGCGGC	0	0	43255	UACCGGAAG-=======================-UAAGG
	KF975588	4592891	'Bacteria;Tenericutes;Mollicutes;Mollicutes Incertae Sedis;Unknown Family;Candidatus Phytoplasma;'	Tomato big bud phytoplasma	1524	1	1524	0	0	1010	.....AAGA-========================-GCUGGCGGC	0	0	43255	UACCGGAAG-======================
	DQ917893	617095	'Bacteria;Tenericutes;Mollicutes;Mycoplasmatales;Mycoplasmataceae;Mycoplasma;'	uncultured Mycoplasma sp.	1512	1	1512	0	0	1010	......AGA-========================-GCUGGCUGU	1	1.5	43255	UACGAGAAC-======C================-U
	ABER01000002	184158	'Bacteria;Tenericutes;Mollicutes;Mycoplasmatales;Mycoplasmataceae;Ureaplasma;'	Ureaplasma parvum serovar 14 str. ATCC 33697	1531	19983	21513	0	0	1010	UUUUAAAGA-========================-GCUGGCGGC	0	0	43255	UACGAGAAC-=======================-U
	AP014584	322172	'Bacteria;Tenericutes;Mollicutes;Mycoplasmatales;Mycoplasmataceae;Ureaplasma;'	Ureaplasma parvum serovar 3	1520	31907	33426	0	0	1010	UUUUAAAGA-========================-GCUGGCGGC	0	0	43255	UACGAGAAC-======================
	CP000942	462241	'Bacteria;Tenericutes;Mollicutes;Mycoplasmatales;Mycoplasmataceae;Ureaplasma;'	Ureaplasma parvum serovar 3 str. ATCC 27815	1531	145357	146887	0	0	1010	UUUUAAAGA-========================-GCUGGCGGC	0	0	43255	UACGAGAAC-=======================-U
	AAZQ01000001	4566	'Bacteria;Tenericutes;Mollicutes;Mycoplasmatales;Mycoplasmataceae;Ureaplasma;'	Ureaplasma parvum serovar 6 str. ATCC 27818	1531	3426	4956	0	0	1010	UUUUAAAGA-========================-GCUGGCGGC	0	0	43255	UACGAGAAC-=======================-U
	CP001184	462351	'Bacteria;Tenericutes;Mollicutes;Mycoplasmatales;Mycoplasmataceae;Ureaplasma;'	Ureaplasma urealyticum serovar 10 str. ATCC 33699	1527	149403	150929	0	0	1010	UUUUAAAGA-========================-GCUGGCGGC	0	0	43255	UACGAGAAC-=======================-U
	AAZS01000002	4573	'Bacteria;Tenericutes;Mollicutes;Mycoplasmatales;Mycoplasmataceae;Ureaplasma;'	Ureaplasma urealyticum serovar 11 str. ATCC 33695	1527	112417	113943	0	0	1010	UUUUAAAGA-========================-GCUGGCGGC	0	0	43255	UACGAGAAC-=======================-U
	AAZT01000001	4578	'Bacteria;Tenericutes;Mollicutes;Mycoplasmatales;Mycoplasmataceae;Ureaplasma;'	Ureaplasma urealyticum serovar 12 str. ATCC 33696	1527	114329	115855	0	0	1010	UUUUAAAGA-========================-GCUGGCGGC	0	0	43255	UACGAGAAC-=======================-U
	ABEV01000001	184174	'Bacteria;Tenericutes;Mollicutes;Mycoplasmatales;Mycoplasmataceae;Ureaplasma;'	Ureaplasma urealyticum serovar 13 str. ATCC 33698	1527	192132	193658	0	0	1010	UUUUAAAGA-========================-GCUGGCGGC	0	0	43255	UACGAGAAC-=======================-U
	ABFL02000009	184213	'Bacteria;Tenericutes;Mollicutes;Mycoplasmatales;Mycoplasmataceae;Ureaplasma;'	Ureaplasma urealyticum serovar 2 str. ATCC 27814	1527	147452	148978	0	0	1010	UUUUAAAGA-========================-GCUGGCGGC	0	0	43255	UACGAGAAC-=======================-U
	AAYO02000001	4454	'Bacteria;Tenericutes;Mollicutes;Mycoplasmatales;Mycoplasmataceae;Ureaplasma;'	Ureaplasma urealyticum serovar 4 str. ATCC 27816	1527	114313	115839	0	0	1010	UUUUAAAGA-========================-GCUGGCGGC	0	0	43255	UACGAGAAC-=======================-U
	AAZR01000001	4569	'Bacteria;Tenericutes;Mollicutes;Mycoplasmatales;Mycoplasmataceae;Ureaplasma;'	Ureaplasma urealyticum serovar 5 str. ATCC 27817	1527	186339	187865	0	0	1010	UUUUAAAGA-========================-GCUGGCGGC	0	0	43255	UACGAGAAC-=======================-U
	AAYP01000002	4456	'Bacteria;Tenericutes;Mollicutes;Mycoplasmatales;Mycoplasmataceae;Ureaplasma;'	Ureaplasma urealyticum serovar 7 str. ATCC 27819	1527	4752	6278	0	0	1010	UUUUAAAGA-========================-GCUGGCGGC	0	0	43255	UACGAGAAC-=======================-U
	AAYN02000002	4453	'Bacteria;Tenericutes;Mollicutes;Mycoplasmatales;Mycoplasmataceae;Ureaplasma;'	Ureaplasma urealyticum serovar 8 str. ATCC 27618	1527	147916	149442	0	0	1010	UUUUAAAGA-========================-GCUGGCGGC	0	0	43255	UACGAGAAC-=======================-U
	AAYQ02000003	4459	'Bacteria;Tenericutes;Mollicutes;Mycoplasmatales;Mycoplasmataceae;Ureaplasma;'	Ureaplasma urealyticum serovar 9 str. ATCC 33175	1527	78720	80246	0	0	1010	UUUUAAAGA-========================-GCUGGCGGC	0	0	43255	UACGAGAAC-=======================-U
	AF190226	200228	'Bacteria;Tenericutes;Mollicutes;Mollicutes Incertae Sedis;Unknown Family;Candidatus Phytoplasma;'	Walnut witches'-broom phytoplasma	1523	1	1523	0	0	1010	.....AAGA-========================-GCUGGCGGC	0	0	43255	UACCGGAAG-======================

## Sheet: Bacteria up to 5 mismatches
job_name	primary Accession	seqent_id	path	organismName	length	start Position	stop Position	forward Mismatch	forward Mismatch Weight	forwardSequenceMatch	reverse Mismatch	reverse Mismatch Weight	reverse Alignment Position	reverseEcoliPosition	reverseSequenceMatch
	AY608937	389097	'Bacteria;Firmicutes;Bacilli;Bacillales;Bacillaceae;Geobacillus;'	[Bacillus] caldotenax	1561	1	1561	0	0	CUUUGGAGA-========================-GCUGGCGGC	1	1.5	43255	1520	UACCGGAAG-======C================-U
	AY608938	389098	'Bacteria;Firmicutes;Bacilli;Bacillales;Bacillaceae;Geobacillus;'	[Bacillus] caldovelox	1561	1	1561	1	1	UUUUGGAGA-========a===============-GCUGGCGGC	1	1.5	43255	1520	UACCGGAAG-======C================-U
	AM747813	300316	'Bacteria;Firmicutes;Bacilli;Bacillales;Bacillaceae;Bacillus;'	[Brevibacterium] frigoritolerans	1540	1	1540	0	0	.........-========================-GCUGGCGGC	1	1.5	43255	1520	UAUCGGAAG-======C==============
	AM747812	300315	'Bacteria;Firmicutes;Bacilli;Bacillales;Bacillaceae;Bacillus;'	[Brevibacterium] halotolerans	1545	1	1545	0	0	.........-========================-GCUGGCGGC	2	2.5	43255	1520	UAUCGGAAG-======C===============a-CUCU
	DQ278862	516525	'Bacteria;Firmicutes;Clostridia;Clostridiales;Lachnospiraceae;Lachnoclostridium 1;'	[Clostridium] aminophilum	1546	1	1546	0	0	GACAACAGA-========================-GCUGGCGGC	3	3.6	43255	1520	UAUCGGAAG-======C==============Aa-GCUUGGA
	X73437	4955630	'Bacteria;Firmicutes;Clostridia;Clostridiales;Peptostreptococcaceae;Peptoclostridium;'	[Clostridium] bifermentans	1498	1	1498	0	0	NNNNNGAGA-========================-GCUGGCGGC	1	1.5	43255	1520	UAUCGGAAG-======C==============
	JPME01000066	3452367	'Bacteria;Firmicutes;Clostridia;Clostridiales;Lachnospiraceae;Lachnoclostridium 5;'	[Clostridium] celerecrescens	1542	793	2334	1	1.1	AAUUUGAGA-===C====================-GCUGGCGGC	1	1.5	43255	1520	UAUCGGAAG-======C================-UAAGGAA
	DQ352812	529838	'Bacteria;Firmicutes;Clostridia;Clostridiales;Lachnospiraceae;Tyzzerella 3;'	[Clostridium] colinum	1520	1	1520	1	1	......AGA-========a===============-GCUGGCGGC	1	1.5	43255	1520	UAUCGGAAG-======C================-UAAGG
	FR749966	1298160	'Bacteria;Firmicutes;Clostridia;Clostridiales;Ruminococcaceae;Ruminiclostridium 1;'	[Clostridium] hungatei	1653	1	1653	0	0	.......GA-========================-GCUGGCGGC	1	1.5	43255	1520	UAUCGGAAG-======C================-U
	M23732	4950093	'Bacteria;Firmicutes;Erysipelotrichia;Erysipelotrichales;Erysipelotrichaceae;Incertae Sedis;'	[Clostridium] innocuum	1543	1	1543	0	0	NNAUGGAGA-========================-GCUGGCGGC	0	0	43255	1520	UACGGGAAC-=======================-U
	AF262239	204675	'Bacteria;Firmicutes;Clostridia;Clostridiales;Lachnospiraceae;Lachnoclostridium;'	[Clostridium] leptum	1537	1	1537	1	0.6	.....GAGA-=======u================-GCUGGCGGC	2	2.6	43255	1520	UAUCGGAAG-======C==============C
	FR733662	1296862	'Bacteria;Firmicutes;Clostridia;Clostridiales;Peptostreptococcaceae;Peptoclostridium;'	[Clostridium] mangenotii	1493	1	1493	0	0	.........-========================-GCUGGCGGC	1	1.5	43255	1520	UAUCGGAAG-======C==============
	FR749917	1298111	'Bacteria;Firmicutes;Clostridia;Clostridiales;Lachnospiraceae;Lachnoclostridium;'	[Clostridium] oroticum	1525	1	1525	0	0	.........-========================-GCUGGCGGC	1	1.5	43255	1520	UAUCGGAAG-======C================-U
	FR749894	1298088	'Bacteria;Firmicutes;Clostridia;Clostridiales;Family XI;Gottschalkia;'	[Clostridium] purinilyticum	1517	1	1517	0	0	.........-========================-GCUGGCGGC	1	1.5	43255	1520	UAUCGGAAG-======C==============
	X77850	4955958	'Bacteria;Fusobacteria;Fusobacteriia;Fusobacteriales;Fusobacteriaceae;Fusobacterium;'	[Clostridium] rectum	1511	1	1511	0	0	NNNNNGAGA-========================-GCUGACAGA	1	1.5	43255	1520	UACGGGAAC-======C==============
	AF262236	204672	'Bacteria;Firmicutes;Clostridia;Clostridiales;Lachnospiraceae;Lachnoclostridium;'	[Clostridium] scindens	1531	1	1531	0	0	.....GAGA-========================-GCUGGCGGC	2	2.6	43255	1520	UAUCGGAAG-======C==============C
	FR733680	1296880	'Bacteria;Firmicutes;Clostridia;Clostridiales;Ruminococcaceae;Ruminiclostridium 1;'	[Clostridium] termitidis	1512	1	1512	0	0	.........-========================-GCUGGCGGC	1	1.5	43255	1520	UAUCGGAAG-======C==============
	FR749954	1298148	'Bacteria;Firmicutes;Clostridia;Clostridiales;Peptostreptococcaceae;Peptoclostridium;'	[Clostridium] thermoalcaliphilum	1546	1	1546	0	0	.........-========================-GCUGGCGGC	1	1.5	43255	1520	UAUCGGAAG-======C==============
	FR749936	1298130	'Bacteria;Firmicutes;Clostridia;Clostridiales;Lachnospiraceae;Lachnoclostridium;'	[Eubacterium] fissicatena	1524	1	1524	0	0	........A-========================-GCUGGCGGC	1	1.5	43255	1520	UAUCGGAAG-======C===============
	JN713279	3386351	'Bacteria;Firmicutes;Clostridia;Clostridiales;Family XIII;[Eubacterium] nodatum group;'	[Eubacterium] infirmum	1508	1	1508	0	0	.......GA-========================-GCUGGCGGC	1	1.5	43255	1520	UAUCGGAAG-======C==============
	FR749984	1298178	'Bacteria;Firmicutes;Clostridia;Clostridiales;Peptostreptococcaceae;Peptoclostridium;'	[Eubacterium] tenue	1495	1	1495	0	0	.........-========================-GCUGGCGGC	1	1.5	43255	1520	UAUCGGAAG-======C================-U
	AB246809	33693	'Bacteria;Proteobacteria;Gammaproteobacteria;Xanthomonadales;Xanthomonadaceae;Xylella;'	[Pseudomonas] boreopolis	1538	1	1538	2	1.7	.....UAGA-=================Ag=====-GCUGGCGGC	1	1.5	43255	1520	UAUCGGAAG-======C===============
	JN713312	3386384	'Bacteria;Firmicutes;Clostridia;Clostridiales;Lachnospiraceae;Lachnoclostridium;'	[Ruminococcus] gnavus	1522	1	1522	0	0	.......GA-========================-GCUGGCGGC	1	1.5	43255	1520	UAUCGGAAG-======C==============
	JN713394	3386466	'Bacteria;Firmicutes;Bacilli;Lactobacillales;Aerococcaceae;Abiotrophia;'	Abiotrophia sp. canine oral taxon 229	1542	1	1542	0	0	.......GA-========================-GCUGGCGGC	1	1.5	43255	1520	UAUCGGAAG-======C==============
	LN555649	4916540	'Bacteria;Cyanobacteria;Chloroplast;'	Acacia ligulata	1491	105350	106840	1	1.1	UCAUGGAGA-===C====================-GCUGGCGGC	1	1.5	43255	1520	UACUGGAAG-======C===============
	AY487928	373382	'Bacteria;Firmicutes;Clostridia;Clostridiales;Ruminococcaceae;Acetanaerobacterium;'	Acetanaerobacterium elongatum	1533	1	1533	0	0	.......GA-========================-GCUGGCGGC	2	2.6	43255	1520	UAUCGGAAG-======C==============A
	HQ012835	2343023	'Bacteria;Firmicutes;Clostridia;Clostridiales;Eubacteriaceae;Acetobacterium;'	Acetobacterium sp. enrichment culture clone DhR^2/LM-A07	1517	1	1517	0	0	.....UAGA-========================-GCUGGCGGU	1	1.5	43255	1520	UAUCGGAAG-======C==============
	EU443246	850110	'Bacteria;Firmicutes;Clostridia;Clostridiales;Eubacteriaceae;Acetobacterium;'	Acetobacterium sp. R6T	1511	1	1511	1	1	......AGA-========a===============-GCUGGCGGU	1	1.5	43255	1520	UAUCGGAAG-======C==============
	AFGF01000106	232318	'Bacteria;Firmicutes;Negativicutes;Selenomonadales;Veillonellaceae;Acetonema;'	Acetonema longum DSM 6540	1560	1	1560	0	0	...UGGAGA-========================-GCUGGCGGC	1	1.5	43255	1520	UAUCGGAAG-======C================-UAUGGAGA
	AGUF01000004	234219	'Bacteria;Proteobacteria;Betaproteobacteria;Burkholderiales;Alcaligenaceae;Achromobacter;'	Achromobacter arsenitoxydans SY8	1531	136	1666	2	2.6	AACUGAAGA-=================AU=====-GCUAGCGGG	1	1.5	43255	1520	UAUCGGAAG-======C================-
	AJ278451	243043	'Bacteria;Proteobacteria;Betaproteobacteria;Burkholderiales;Alcaligenaceae;Achromobacter;'	Achromobacter denitrificans	1523	1	1523	3	3.6	......AGA-========a========AU=====-GCUAGCGGG	0	0	43255	1520	UAUCGGAAG-======N==============
	ALJE01000119	272578	'Bacteria;Proteobacteria;Betaproteobacteria;Burkholderiales;Alcaligenaceae;Achromobacter;'	Achromobacter piechaudii HLE	1531	627	2157	2	2.6	AACUGAAGA-=================AU=====-GCUAGCUGG	1	1.5	43255	1520	UAUCGGAAG-======C================-
	HQ166060	2422275	'Bacteria;Proteobacteria;Betaproteobacteria;Burkholderiales;Alcaligenaceae;Achromobacter;'	Achromobacter sp. FBHYA2	1541	1	1541	4	4.2	...AACAGA-=======ua========AU=====-GCUAGCGGG	3	3.6	43255	1520	UAUCGGAAG-======C==============Aa-AUCGGAUCC
	HQ166063	2422278	'Bacteria;Proteobacteria;Betaproteobacteria;Burkholderiales;Alcaligenaceae;Achromobacter;'	Achromobacter sp. FBHYA-B2	1524	1	1524	3	3.2	......AGA-==============u==AU=====-GCUAGCGGG	3	3.6	43255	1520	UAUCGGAAG-======C==============Aa-
	HQ166062	2422277	'Bacteria;Proteobacteria;Betaproteobacteria;Burkholderiales;Alcaligenaceae;Achromobacter;'	Achromobacter sp. FBHYA-B4	1538	1	1538	3	3.2	......AGA-==============u==AU=====-GCUAGCGGG	3	3.6	43255	1520	UAUCGGAAG-======C==============Aa-AUCGGAUCC
	AB769240	137595	'Bacteria;Proteobacteria;Betaproteobacteria;Burkholderiales;Alcaligenaceae;Bordetella;'	Achromobacter sp. YD35	1534	1	1534	2	2.6	AACUGAAGA-=================AU=====-GCUAGCGGG	1	1.5	43255	1520	UAUCGGAAG-======C================-A
	HQ288926	2453506	'Bacteria;Proteobacteria;Betaproteobacteria;Burkholderiales;Alcaligenaceae;Bordetella;'	Achromobacter xylosoxidans	1524	1	1524	2	2.6	......AGA-=================AU=====-GCUAGCGGG	1	1.5	43255	1520	UACCGGAAG-======C==============
	CP002287	462831	'Bacteria;Proteobacteria;Betaproteobacteria;Burkholderiales;Alcaligenaceae;Achromobacter;'	Achromobacter xylosoxidans A8	1531	817951	819481	2	2.6	AACUGAAGA-=================AU=====-GCUAGCGGG	1	1.5	43255	1520	UAUCGGAAG-======C===============
	CP009448	464951	'Bacteria;Proteobacteria;Betaproteobacteria;Burkholderiales;Alcaligenaceae;Achromobacter;'	Achromobacter xylosoxidans C54	1576	1913145	1914720	2	2.6	AACUGAAGA-=================AU=====-GCUAGCGGG	1	1.5	43255	1520	UAUCGGAAG-======C================-AGAGCUUAG
	CP006958	464187	'Bacteria;Proteobacteria;Betaproteobacteria;Burkholderiales;Alcaligenaceae;Achromobacter;'	Achromobacter xylosoxidans NBRC 15126 = ATCC 27061	1532	842037	843568	2	2.6	AACUGAAGA-=================AU=====-GCUAGCGGG	1	1.5	43255	1520	UAUCGGAAG-======C===============
	CP000512	462026	'Bacteria;Proteobacteria;Betaproteobacteria;Burkholderiales;Comamonadaceae;Acidovorax;'	Acidovorax citrulli AAC00-1	1522	1577962	1579483	2	2.6	......AGA-=================AU=====-GCUGGCGGC	1	1.5	43255	1520	UAUCGGAAG-======C===============
	Y18616	4959054	'Bacteria;Proteobacteria;Betaproteobacteria;Burkholderiales;Comamonadaceae;Acidovorax;'	Acidovorax defluvii	1526	1	1526	2	2.6	......AGA-=======NN========AU=====-GCUGGCGGC	1	1.5	43255	1520	UAUCGGAAG-======C===============
	ACQT01000424	186590	'Bacteria;Proteobacteria;Betaproteobacteria;Burkholderiales;Comamonadaceae;Acidovorax;'	Acidovorax delafieldii 2AN	1522	172	1693	2	2.6	......AGA-=================AU=====-GCUGGCGGC	1	1.5	43255	1520	UAUCGGAAG-======C===============
	HQ222260	2430866	'Bacteria;Proteobacteria;Betaproteobacteria;Burkholderiales;Comamonadaceae;Acidovorax;'	Acidovorax sp. enrichment culture clone Van1	1557	1	1557	2	2.6	GACGAUAGA-=================AU=====-GCUGGCGGC	3	3.2	43255	1520	UAUCGGAAG-======C==============Au-CUGCUAAAA
	HQ222265	2430871	'Bacteria;Proteobacteria;Betaproteobacteria;Burkholderiales;Comamonadaceae;Variovorax;'	Acidovorax sp. enrichment culture clone Van15	1558	1	1558	2	2.6	GCAGAUAGA-=================AU=====-GCUGGCGGC	3	3.2	43255	1520	UAUCGGAAG-======C==============Au-CUUCUAGAA
	HQ222268	2430874	'Bacteria;Proteobacteria;Betaproteobacteria;Burkholderiales;Comamonadaceae;Acidovorax;'	Acidovorax sp. enrichment culture clone Van23	1557	1	1557	2	2.6	GCAGAUAGA-=================AU=====-GCUGGCGGC	3	3.2	43255	1520	UAUCGGAAG-======C==============Au-CUUUCUAGA
	HQ222278	2430884	'Bacteria;Proteobacteria;Betaproteobacteria;Burkholderiales;Comamonadaceae;Variovorax;'	Acidovorax sp. enrichment culture clone Van62	1559	1	1559	2	2.6	GCAGAUAGA-=================AU=====-GCUGGCGGC	3	3.2	43255	1520	UAUCGGAAG-======C==============Au-CUUUCUAGA
	CP000539	462038	'Bacteria;Proteobacteria;Betaproteobacteria;Burkholderiales;Comamonadaceae;Diaphorobacter;'	Acidovorax sp. JS42	1522	1248578	1250099	2	2.6	......AGA-=================AU=====-GCUGGCGGC	1	1.5	43255	1520	UAUCGGAAG-======C===============
	CP003872	463665	'Bacteria;Proteobacteria;Betaproteobacteria;Burkholderiales;Comamonadaceae;Acidovorax;'	Acidovorax sp. KKS102	1535	1846977	1848511	2	2.6	AACUGUAGA-=================AU=====-GCUGGCGGC	1	1.5	43255	1520	UAUCGGAAG-======C================-U
	AB076842	11687	'Bacteria;Proteobacteria;Betaproteobacteria;Burkholderiales;Comamonadaceae;Acidovorax;'	Acidovorax sp. KSP1	1521	1	1521	2	2.6	......AGA-=================AU=====-GCUGGCGGC	1	1.5	43255	1520	AAUCGGAAG-======C==============
	AB076843	11688	'Bacteria;Proteobacteria;Betaproteobacteria;Burkholderiales;Comamonadaceae;Acidovorax;'	Acidovorax sp. KSP2	1521	1	1521	2	2.6	......AGA-=================AU=====-GCUGGCGGC	1	1.5	43255	1520	AAUCGGAAG-======C==============
	AB076844	11689	'Bacteria;Proteobacteria;Betaproteobacteria;Burkholderiales;Comamonadaceae;Acidovorax;'	Acidovorax sp. OS-6	1522	1	1522	2	2.6	......AGA-=================AU=====-GCUGGCGGC	1	1.5	43255	1520	UAUCGGAAG-======C===============
	JX458419	3882468	'Bacteria;Proteobacteria;Betaproteobacteria;Burkholderiales;Comamonadaceae;Acidovorax;'	Acidovorax sp. W1.09-134	1531	1	1531	2	2.6	....GCUGA-=================AU=====-GCUGGCGGC	1	1.5	43255	1520	UAUCGGAAG-======C================-UA
	KF560400	4525587	'Bacteria;Proteobacteria;Betaproteobacteria;Burkholderiales;Comamonadaceae;Acidovorax;'	Acidovorax sp. W20	1525	1	1525	2	2.6	......AGA-=================AU=====-GCUGGCGGC	1	1.5	43255	1520	UAUCGGAAG-======C==============
	KF931149	4586493	'Bacteria;Proteobacteria;Betaproteobacteria;Burkholderiales;Comamonadaceae;Acidovorax;'	Acidovorax valerianellae	1520	1	1520	2	2.6	........A-=================AU=====-GCUGGCGGC	1	1.5	43255	1520	UAUCGGAAG-======C===============
	JWWQ01000049	3799628	'Bacteria;Firmicutes;Bacilli;Bacillales;Staphylococcaceae;Staphylococcus;'	Acinetobacter baumannii	1556	173	1728	0	0	UUAUGGAGA-========================-GCUGGCGGC	1	1.5	43255	1520	UAUCGGAAG-======C================-UAA
	KC844054	4348472	'Bacteria;Cyanobacteria;Chloroplast;'	Aconitum barbatum var. puberulum	1491	139026	140516	1	1.1	UCAUGGAGA-===C====================-GCUGGCGGC	1	1.5	43255	1520	UACUGGAAG-======C===============
	EU016711	763018	'Bacteria;Cyanobacteria;Chloroplast;'	Acorus americanus	1491	1	1491	1	1.1	UCAUGGAGA-===C====================-GCUGGCGGC	1	1.5	43255	1520	UACUGGAAG-======C===============
	AJ879453	266942	'Bacteria;Cyanobacteria;Chloroplast;'	Acorus calamus	1491	99839	101329	1	1.1	UCAUGGAGA-===C====================-GCUGGCGGC	1	1.5	43255	1520	UACUGGAAG-======C===============
	KP099646	4866075	'Bacteria;Cyanobacteria;Chloroplast;'	Acorus gramineus	1491	98954	100444	1	1.1	UCAUGGAGA-===C====================-GCUGGCGGC	1	1.5	43255	1520	UACUGGAAG-======C===============
	AB193572	25800	'Bacteria;Actinobacteria;Actinobacteria;Streptosporangiales;Streptosporangiaceae;Acrocarpaspora;'	Acrocarpospora sp. Shinshu-MS-05	1515	1	1515	0	0	.......GA-========================-GCUGGCGGC	1	1.5	43255	1520	UACCGGAAG-======C==============
	KP297242	4869126	'Bacteria;Cyanobacteria;Chloroplast;'	Actinidia chinensis	1491	102621	104111	0	0	UCAUGGAGA-========================-GCUGGCGGC	1	1.5	43255	1520	UACUGGAAG-======C===============
	KP297244	4869128	'Bacteria;Cyanobacteria;Chloroplast;'	Actinidia deliciosa	1491	140518	142008	0	0	UCAUGGAGA-========================-GCUGGCGGC	1	1.5	43255	1520	UACUGGAAG-======C===============
	KJ425409	4615117	'Bacteria;Actinobacteria;Actinobacteria;Streptosporangiales;Thermomonosporaceae;Actinoallomurus;'	Actinoallomurus sp. NEAU-TX1-15	1508	1	1508	0	0	......AGA-========================-GCUGGCGGC	2	2.6	43255	1520	UACCGGAAG-======C==============A
	GQ926935	1535040	'Bacteria;Actinobacteria;Actinobacteria;Pseudonocardiales;Pseudonocardiaceae;Actinoalloteichus;'	Actinoalloteichus nanshanensis	1508	1	1508	0	0	......AGA-========================-GCUGGCGGC	1	1.5	43255	1520	UACCGGAAG-======C==============
	KM462027	4834499	'Bacteria;Actinobacteria;Nitriliruptoria;Euzebyales;Euzebyaceae;Euzebya;'	Actinobacteria bacterium feline oral taxon 117	1515	1	1515	0	0	.......GA-========================-GCUGGCGGC	1	1.5	43255	1520	UACCGGAAG-======C==============
	AJ565435	255687	'Bacteria;Actinobacteria;Actinobacteria;Micrococcales;Microbacteriaceae;Alpinimonas;'	actinobacterium MWH-Tana7	1525	185	1709	0	0	UUACGGAGA-========================-GCUGGCGGC	1	1.5	43255	1520	UACCGGAAG-======C================-U
	JN188954	3196812	'Bacteria;Actinobacteria;Actinobacteria;Frankiales;Nakamurellaceae;Nakamurella;'	actinobacterium YIM 75000	1509	1	1509	0	0	......AGA-========================-GCUGGCGGC	1	1.5	43255	1520	UACCGGAAG-======C=============
	AY008311	333220	'Bacteria;Actinobacteria;Actinobacteria;Actinomycetales;Actinomycetaceae;uncultured;'	Actinobaculum sp. oral clone EL030	1528	1	1528	0	0	.......GA-=======N================-GCUGGCGGC	1	1.1	43255	1520	UACCGGAAG-======N====N=========C
	AJ293704	244281	'Bacteria;Actinobacteria;Actinobacteria;Streptosporangiales;Thermomonosporaceae;Actinocorallia;'	Actinocorallia glomerata	1509	1	1509	0	0	......AGA-========================-GCUGGCGGC	1	1.5	43255	1520	UACCGGAAG-======C==============
	AJ293707	244284	'Bacteria;Actinobacteria;Actinobacteria;Streptosporangiales;Thermomonosporaceae;Actinocorallia;'	Actinocorallia longicatena	1510	1	1510	0	0	......AGA-========================-GCUGGCGGC	1	1.5	43255	1520	UACCGGAAG-======C==============
	AF114797	194931	'Bacteria;Actinobacteria;Actinobacteria;Pseudonocardiales;Pseudonocardiaceae;Actinokineospora;'	Actinokineospora diospyrosa	1512	1	1512	1	0.6	.......GA-========u===============-GCUGGCGGC	1	1.5	43255	1520	UACCGGAAG-======C===============N-U
	GQ166953	1452408	'Bacteria;Actinobacteria;Actinobacteria;Pseudonocardiales;Pseudonocardiaceae;Actinokineospora;'	Actinokineospora fastidiosa	1508	1	1508	0	0	......AGA-========================-GCUGGCGGC	1	1.5	43255	1520	UACCGGAAG-======C==============
	AF114798	194932	'Bacteria;Actinobacteria;Actinobacteria;Pseudonocardiales;Pseudonocardiaceae;Actinokineospora;'	Actinokineospora globicatena	1510	1	1510	1	1	.......GA-============a===========-GCUGGCGGC	1	1.5	43255	1520	UACCGGAAG-======C===============
	AJ293703	244280	'Bacteria;Actinobacteria;Actinobacteria;Streptosporangiales;Thermomonosporaceae;Actinomadura;'	Actinomadura formosensis	1513	1	1513	1	1	......AGA-========a===============-GCUGGCGGC	1	1.5	43255	1520	UACCGGAAG-======C==============
	DQ076484	490270	'Bacteria;Actinobacteria;Actinobacteria;Streptosporangiales;Thermomonosporaceae;Actinomadura;'	Actinomadura hallensis	1528	1	1528	1	1	......AGA-========a===============-GCUGGCGGC	1	1.5	43255	1520	UACCGGAAG-======C==============
	AJ293705	244282	'Bacteria;Actinobacteria;Actinobacteria;Streptosporangiales;Thermomonosporaceae;Actinomadura;'	Actinomadura hibisca	1516	1	1516	0	0	......AGA-========================-GCUGGCGGC	1	1.5	43255	1520	UACCGGAAG-======C==============
	AJ293706	244283	'Bacteria;Actinobacteria;Actinobacteria;Streptosporangiales;Thermomonosporaceae;Actinomadura;'	Actinomadura livida	1525	1	1525	0	0	......AGA-========================-GCUGGCGGC	1	1.5	43255	1520	UACCGGAAG-======C==============
	AB809679	157174	'Bacteria;Actinobacteria;Actinobacteria;Streptosporangiales;Thermomonosporaceae;Actinomadura;'	Actinomadura miaoliensis	1511	1	1511	0	0	.......GA-========================-GCUGGCGGC	1	1.5	43255	1520	UACCGGAAG-======C==============
	AJ293709	244286	'Bacteria;Actinobacteria;Actinobacteria;Streptosporangiales;Thermomonosporaceae;Actinomadura;'	Actinomadura oligospora	1521	1	1521	0	0	......AGA-========================-GCUGGCGGC	1	1.5	43255	1520	UACCGGAAG-======C==============
	AJ293711	244288	'Bacteria;Actinobacteria;Actinobacteria;Streptosporangiales;Thermomonosporaceae;Actinomadura;'	Actinomadura rubrobrunea	1517	1	1517	0	0	......AGA-========================-GCUGGCGGC	1	1.5	43255	1520	UACCGGAAG-======C==============
	JF272484	2852172	'Bacteria;Actinobacteria;Actinobacteria;Streptosporangiales;Thermomonosporaceae;Actinomadura;'	Actinomadura sediminis	1537	1	1537	0	0	AGAUUCAGA-========================-GCUGGCGGC	4	4.3	43255	1520	UACCGGAAG-======C=============AAu-
	KF040414	4377540	'Bacteria;Actinobacteria;Actinobacteria;Streptosporangiales;Thermomonosporaceae;Actinomadura;'	Actinomadura sp. EGI 80046	1522	1	1522	0	0	......AGA-========================-GCUGGCGGC	1	1.5	43255	1520	UACCGGAAG-======C=============
	KF815449	4566336	'Bacteria;Actinobacteria;Actinobacteria;Streptosporangiales;Thermomonosporaceae;Actinomadura;'	Actinomadura sp. J4S4	1529	1	1529	2	2.1	GGAUUCAGA-===========Au===========-GCUGACGGC	4	4.3	43255	1520	GUACCGAAG-======C=============AAu-
	KM000835	4679190	'Bacteria;Actinobacteria;Actinobacteria;Streptosporangiales;Thermomonosporaceae;Actinomadura;'	Actinomadura sp. NEAU-Jh1-3	1511	1	1511	0	0	......AGA-========================-GCUGGCGGC	2	2.6	43255	1520	UACCGGAAG-======C==============A
	AB809678	157173	'Bacteria;Actinobacteria;Actinobacteria;Streptosporangiales;Thermomonosporaceae;Actinomadura;'	Actinomadura sp. RD001933	1511	1	1511	0	0	.......GA-========================-GCUGGCGGC	1	1.5	43255	1520	UACCGGAAG-======C==============
	AJ293715	244292	'Bacteria;Actinobacteria;Actinobacteria;Streptosporangiales;Thermomonosporaceae;Actinomadura;'	Actinomadura sp. S2	1512	1	1512	0	0	......AGA-========================-GCUGGCGGC	1	1.5	43255	1520	UACCGGAAG-======C==============
	HQ883989	2665828	'Bacteria;Actinobacteria;Actinobacteria;Streptosporangiales;Thermomonosporaceae;Actinomadura;'	Actinomadura sp. SBMs009	1526	1	1526	0	0	......UGA-========================-GCUGGCGGC	2	2.6	43255	1520	UACCGGAAG-======C==============A
	KJ081547	4601428	'Bacteria;Actinobacteria;Actinobacteria;Streptosporangiales;Thermomonosporaceae;Actinomadura;'	Actinomadura sp. SBSK-502	1542	1	1542	0	0	AGAUUCAGA-========================-GCUGGCGGC	4	4.3	43255	1520	UACCGGAAG-======C=============AAu-
	JN188935	3196793	'Bacteria;Actinobacteria;Actinobacteria;Streptosporangiales;Thermomonosporaceae;Actinomadura;'	Actinomadura sp. YIM 75700	1518	1	1518	0	0	..AUUCAGA-========================-GCUGGCGGC	4	4.3	43255	1520	UACCGGAAG-======C=============AAu-
	AB859253	167742	'Bacteria;Actinobacteria;Actinobacteria;Streptosporangiales;Thermomonosporaceae;Thermomonospora;'	Actinomadura sp. YIM 77502	1540	1	1540	0	0	...CUUCGA-========================-GCUGGCGGC	4	4.8	43255	1520	UACCGGAAG-======C=============AAG-GGCAGCUCA
	AB859254	167743	'Bacteria;Actinobacteria;Actinobacteria;Streptosporangiales;Thermomonosporaceae;Thermomonospora;'	Actinomadura sp. YIM 77510	1538	1	1538	0	0	CUACUUCGA-========================-GCUGGCGGC	5	5.9	43255	1520	UACCGGAAG-======CC============AAG-GGCAGCUCA
	JN713246	3386318	'Bacteria;Actinobacteria;Actinobacteria;Actinomycetales;Actinomycetaceae;Actinomyces;'	Actinomyces sp. canine oral taxon 083	1535	1	1535	0	0	.......GA-========================-GCUGGCGGC	1	1.5	43255	1520	UACCGGAAG-======C==============
	AF385504	214198	'Bacteria;Actinobacteria;Actinobacteria;Actinomycetales;Actinomycetaceae;Actinomyces;'	Actinomyces sp. oral clone CT047	1539	1	1539	0	0	.....GAGA-=======N================-GCUGGCGGC	1	1.5	43255	1520	UACCGGAAG-======C==============
	AF385517	214211	'Bacteria;Actinobacteria;Actinobacteria;Actinomycetales;Actinomycetaceae;Actinomyces;'	Actinomyces sp. oral clone DR002	1525	1	1525	0	0	.......GA-=======N================-GCUGGCGGC	1	1.1	43255	1520	UACGAGAAC-======N====N=========C
	AY008315	333224	'Bacteria;Actinobacteria;Actinobacteria;Actinomycetales;Actinomycetaceae;Actinomyces;'	Actinomyces sp. oral clone EP011	1553	1	1553	0	0	.......GA-=======N================-GCUGGCGGC	1	1.1	43255	1520	UACCGGAAG-======N====N=========C
	AY349361	361995	'Bacteria;Actinobacteria;Actinobacteria;Actinomycetales;Actinomycetaceae;Actinomyces;'	Actinomyces sp. oral clone GU009	1547	1	1547	1	0.6	.......GA-=======u================-GCUGGCGGC	2	2.6	43255	1520	UACCGGAAG-======C==============C
	AY349362	361996	'Bacteria;Actinobacteria;Actinobacteria;Actinomycetales;Actinomycetaceae;Actinomyces;'	Actinomyces sp. oral clone GU067	1541	1	1541	0	0	.......GA-========================-GCUGGCGGC	1	1.5	43255	1520	UACCGGAAG-======C==============
	AY349363	361997	'Bacteria;Actinobacteria;Actinobacteria;Actinomycetales;Actinomycetaceae;uncultured;'	Actinomyces sp. oral clone IO076	1532	1	1532	1	0.6	.......GA-=======u================-GCUGGCGGC	1	1.5	43255	1520	UACCGGAAG-======C==============
	AY349364	361998	'Bacteria;Actinobacteria;Actinobacteria;Actinomycetales;Actinomycetaceae;Actinomyces;'	Actinomyces sp. oral clone IO077	1544	1	1544	0	0	.......GA-========================-GCUGGCGGC	1	1.5	43255	1520	UACCGGAAG-======U==============
	AY349367	362001	'Bacteria;Actinobacteria;Actinobacteria;Actinomycetales;Actinomycetaceae;Actinomyces;'	Actinomyces sp. oral clone JA063	1549	1	1549	0	0	.......GA-========================-GCUGGCGGC	1	1.5	43255	1520	UACCGGAAG-======C==============
	JRMV01000269	3796140	'Bacteria;Actinobacteria;Actinobacteria;Actinomycetales;Actinomycetaceae;Actinomyces;'	Actinomyces sp. S6-Spd3	1542	1407	2948	0	0	....GGAGA-========================-GCUGGCGGC	1	1.5	43255	1520	UACCGGAAG-======C================-UAGGGAGC
	KF022042	4374597	'Bacteria;Actinobacteria;Actinobacteria;Actinopolysporales;Actinopolysporaceae;Halopolyspora;'	Actinomycetales bacterium AFM10251	1511	1	1511	0	0	......AGA-========================-GCUGGCGGC	1	1.5	43255	1520	UACCGGAAG-======C==============
	AB211026	28575	'Bacteria;Actinobacteria;Actinobacteria;Micrococcales;Micrococcaceae;Enteractinococcus;'	Actinomycetales bacterium SSCS15	1529	1	1529	1	1	......UUA-========a===============-GCUGGCGGC	2	2.6	43255	1520	UACCGGAAG-======U==============A
	KC412867	4245050	'Bacteria;Actinobacteria;Actinobacteria;Pseudonocardiales;Pseudonocardiaceae;Actinomycetospora;'	Actinomycetospora atypica	1523	1	1523	0	0	......AGA-========================-GCUGGCGGC	2	2.6	43255	1520	UACCGGAAG-======C==============A
	KF600710	4532911	'Bacteria;Actinobacteria;Actinobacteria;Pseudonocardiales;Pseudonocardiaceae;Actinomycetospora;'	Actinomycetospora sp. NEAU-B-8	1526	1	1526	0	0	......AGA-========================-GCUGGCGGC	2	2.6	43255	1520	UACCGGAAG-======C==============A
	JN188938	3196796	'Bacteria;Actinobacteria;Actinobacteria;Pseudonocardiales;Pseudonocardiaceae;Actinophytocola;'	Actinophytocola sp. YIM 75635	1518	1	1518	0	0	.GAUUCAGA-========================-GCUGGCGGC	3	3.7	43255	1520	UACCGGAAG-======C=============AA
	KJ013500	4597035	'Bacteria;Actinobacteria;Actinobacteria;Pseudonocardiales;Pseudonocardiaceae;Actinophytocola;'	Actinophytocola sp. YIM M13705	1528	1	1528	0	0	CCCUUCAGA-========================-GCUGGCGGC	4	4.8	43255	1520	UACCGGAAG-======C=============AAG-GGCAGCU
	AJ277567	242914	'Bacteria;Actinobacteria;Actinobacteria;Micromonosporales;Micromonosporaceae;Actinoplanes;'	Actinoplanes digitatis	1507	1	1507	1	1	......AGA-========a===============-GCUGGCGGC	1	1.5	43255	1520	UACCGGAAG-======C==============
	AJ277568	242915	'Bacteria;Actinobacteria;Actinobacteria;Micromonosporales;Micromonosporaceae;Actinoplanes;'	Actinoplanes durhamensis	1509	1	1509	0	0	......AGA-========================-GCUGGCGGC	1	1.5	43255	1520	UACCGGAAG-======C==============
	AJ277569	242916	'Bacteria;Actinobacteria;Actinobacteria;Micromonosporales;Micromonosporaceae;Actinoplanes;'	Actinoplanes ferrugineus	1509	1	1509	0	0	......AGA-========================-GCUGGCGGC	1	1.5	43255	1520	UACCGGAAG-======C==============
	CP006272	463962	'Bacteria;Actinobacteria;Actinobacteria;Micromonosporales;Micromonosporaceae;Actinoplanes;'	Actinoplanes friuliensis DSM 7358	1524	195250	196773	0	0	..UUGGAGA-========================-GCUGGCGGC	1	1.5	43255	1520	UACCGGAAG-======C================-UAAGGAG
	JQ073723	3472170	'Bacteria;Actinobacteria;Actinobacteria;Micromonosporales;Micromonosporaceae;Actinoplanes;'	Actinoplanes hulinensis	1511	1	1511	0	0	.....UAGA-========================-GCUGGCGGC	2	2.6	43255	1520	UACCGGAAG-======C==============A
	AJ277577	242924	'Bacteria;Actinobacteria;Actinobacteria;Micromonosporales;Micromonosporaceae;Actinoplanes;'	Actinoplanes kinshanensis	1510	1	1510	0	0	......AGA-========================-GCUGGCGGC	1	1.5	43255	1520	UACCGGAAG-======C==============
	AP012319	322089	'Bacteria;Actinobacteria;Actinobacteria;Micromonosporales;Micromonosporaceae;Actinoplanes;'	Actinoplanes missouriensis 431	1516	167806	169321	0	0	UGUUGGAGA-========================-GCUGGCGGC	1	1.5	43255	1520	UACCGGAAG-======C================-U
	AJ277573	242920	'Bacteria;Actinobacteria;Actinobacteria;Micromonosporales;Micromonosporaceae;Actinoplanes;'	Actinoplanes palleronii	1508	1	1508	0	0	......AGA-========================-GCUGGCGGC	1	1.5	43255	1520	UACCGGAAG-======C==============
	AJ277582	242929	'Bacteria;Actinobacteria;Actinobacteria;Micromonosporales;Micromonosporaceae;Actinoplanes;'	Actinoplanes pyriformis	1508	1	1508	0	0	......AGA-========================-GCUGGCGGC	1	1.5	43255	1520	UACCGGAAG-======C==============
	AJ277583	242930	'Bacteria;Actinobacteria;Actinobacteria;Micromonosporales;Micromonosporaceae;Actinoplanes;'	Actinoplanes roseosporangius	1510	1	1510	0	0	......AGA-========================-GCUGGCGGC	1	1.5	43255	1520	UACCGGAAG-======C==============
	EU119242	775626	'Bacteria;Actinobacteria;Actinobacteria;Micromonosporales;Micromonosporaceae;Actinoplanes;'	Actinoplanes sp. HBUM 171148	1520	1	1520	0	0	.....UAGA-========================-GCUGGCGGC	1	1.5	43255	1520	UACCGGAAG-======C================-U
	EU119241	775625	'Bacteria;Actinobacteria;Actinobacteria;Micromonosporales;Micromonosporaceae;Actinoplanes;'	Actinoplanes sp. HBUM 87072	1510	1	1510	0	0	.....UAGA-========================-GCUGGCGGC	1	1.5	43255	1520	UACCGGAAG-======C================-U
	KF600711	4532912	'Bacteria;Actinobacteria;Actinobacteria;Micromonosporales;Micromonosporaceae;Actinoplanes;'	Actinoplanes sp. NEAU-A-2	1512	1	1512	0	0	......AGA-========================-GCUGGCGGC	2	2.6	43255	1520	UACCGGAAG-======C==============A
	KC134255	4197815	'Bacteria;Actinobacteria;Actinobacteria;Micromonosporales;Micromonosporaceae;Actinoplanes;'	Actinoplanes sp. NEAU-GRX6	1508	1	1508	0	0	.....UAGA-========================-GCUGGCGGC	1	1.5	43255	1520	UACCGGAAG-======C==============
	AJ277585	242932	'Bacteria;Actinobacteria;Actinobacteria;Micromonosporales;Micromonosporaceae;Actinoplanes;'	Actinoplanes tuftoflagellus	1509	1	1509	0	0	......AGA-========================-GCUGGCGGC	1	1.5	43255	1520	UACCGGAAG-======C==============
	AJ277574	242921	'Bacteria;Actinobacteria;Actinobacteria;Micromonosporales;Micromonosporaceae;Actinoplanes;'	Actinoplanes utahensis	1508	1	1508	0	0	......AGA-========================-GCUGGCGGC	1	1.5	43255	1520	UACCGGAAG-======C==============
	AJ277586	242933	'Bacteria;Actinobacteria;Actinobacteria;Micromonosporales;Micromonosporaceae;Actinoplanes;'	Actinoplanes violaceus	1509	1	1509	0	0	......AGA-========================-GCUGGCGGC	1	1.5	43255	1520	UACCGGAAG-======C==============
	HQ918195	2674396	'Bacteria;Actinobacteria;Actinobacteria;Actinopolysporales;Actinopolysporaceae;Actinopolyspora;'	Actinopolyspora algeriensis	1544	1	1544	0	0	.........-========================-GCUGACGGC	1	1.5	43255	1520	UACCGGAAG-======C===============
	JPMV01000059	3452374	'Bacteria;Actinobacteria;Actinobacteria;Actinopolysporales;Actinopolysporaceae;Actinopolyspora;'	Actinopolyspora erythraea	1552	2167	3718	0	0	UGUUGGAGA-========================-GCUGACGGC	1	1.5	43255	1520	UACCGGAAG-======C================-UAAGGAG
	AY015427	333427	'Bacteria;Actinobacteria;Actinobacteria;Actinopolysporales;Actinopolysporaceae;Actinopolyspora;'	Actinopolyspora indiensis	1534	1	1534	0	0	......AGA-========================-GCUGACGGC	1	1.5	43255	1520	UACCGGAAG-======C==============
	EF372522	673100	'Bacteria;Actinobacteria;Actinobacteria;Pseudonocardiales;Pseudonocardiaceae;Saccharomonospora;'	Actinopolyspora iraqiensis IQ-H1	1516	1	1516	0	0	......AGA-========================-GCUGGCGGC	1	1.5	43255	1520	UACCGGAAG-======C=============
	AF328679	209179	'Bacteria;Actinobacteria;Actinobacteria;Pseudonocardiales;Pseudonocardiaceae;Actinosynnema;'	Actinosynnema mirum	1509	1	1509	1	1	......AGA-========a===============-GCUGGCGGC	1	1.5	43255	1520	UACCGGAAG-======C==============
	AXCX01000029	331823	'Bacteria;Actinobacteria;Actinobacteria;Micrococcales;Cellulomonadaceae;Actinotalea;'	Actinotalea fermentans ATCC 43279 = JCM 9966 = DSM 3133	1528	19358	20885	0	0	UCACGGAGA-========================-GCUGGCGGC	1	1.5	43255	1520	UACCGGAAG-======C================-UA
	KJ769194	4659283	'Bacteria;Actinobacteria;Actinobacteria;Micrococcales;Cellulomonadaceae;Actinotalea;'	Actinotalea sp. EGI 60002	1563	1	1563	0	0	CCCUUCAGA-========================-GCUGGCGGC	4	4.8	43255	1520	UACCGGAAG-======C=============AAG-GGCAG
	CP008802	464736	'Bacteria;Actinobacteria;Actinobacteria;Actinomycetales;Actinomycetaceae;Actinotignum;'	Actinotignum schaalii	1547	388715	390261	0	0	.UGUGGAGA-========================-GCUGGCGGC	1	1.5	43255	1520	UACCGGAAG-======C================-UAA
	EU682684	929419	'Bacteria;Bacteroidetes;Cytophagia;Cytophagales;Cytophagaceae;Adhaeribacter;'	Adhaeribacter terreus	1513	1	1513	0	0	......AGA-========================-GCUAGCGGC	1	1.5	43255	1520	UACCGGAAG-======C==============
	AY178864	344576	'Bacteria;Cyanobacteria;Chloroplast;'	Adiantum capillus-veneris	1500	91406	92905	0	0	UCGUGGAGA-========================-GCUGGCGGC	1	1.5	43255	1520	UACCGGAAG-======C===============
	AYXT01000013	454575	'Bacteria;Proteobacteria;Betaproteobacteria;Burkholderiales;Alcaligenaceae;Advenella;'	Advenella kashmirensis W13003	1610	423283	424892	2	2.6	AACUGAAGA-=================AU=====-GCUAGCGGG	2	2.5	43255	1520	UAUCGGAAG-======C===============a-AGAGCGAAG
	CP003555	463520	'Bacteria;Proteobacteria;Betaproteobacteria;Burkholderiales;Alcaligenaceae;Advenella;'	Advenella kashmirensis WT001	1540	2649844	2651383	2	2.6	AACUGAAGA-=================AU=====-GCUAGCGGG	1	1.5	43255	1520	UAUCGGAAG-======C===============
	KC588389	4285928	'Bacteria;Cyanobacteria;Chloroplast;'	Aeginetia indica	1527	1	1527	1	1.1	UCAUGGAGA-===C====================-GCUGGCGGC	2	2.1	43255	1520	UACUGGAAG-======C===============u-AAGGGAGAG
	GU570646	1721783	'Bacteria;Bacteroidetes;Flavobacteriia;Flavobacteriales;Flavobacteriaceae;Aequorivita;'	Aequorivita sp. enrichment culture clone B3-5	1516	1	1516	0	0	......AGA-========================-GCUAGCGGC	1	1.5	43255	1520	UACCGGAAG-======C==============
	GU936608	1842589	'Bacteria;Firmicutes;Bacilli;Bacillales;Bacillaceae;Aeribacillus;'	Aeribacillus pallidus	1553	1	1553	0	0	..UUGGAGA-========================-GCUGGCGGC	1	1.5	43255	1520	UAUCGGAAG-======C================-U
	FJ464979	1083710	'Bacteria;Actinobacteria;Actinobacteria;Propionibacteriales;Nocardioidaceae;Aeromicrobium;'	Aeromicrobium sp. DM4	1511	1	1511	0	0	......AGA-========================-GCUGGCGGC	1	1.5	43255	1520	UACCGGAAG-======C==============
	FJ464983	1083714	'Bacteria;Actinobacteria;Actinobacteria;Propionibacteriales;Nocardioidaceae;Aeromicrobium;'	Aeromicrobium sp. DR8	1511	1	1511	0	0	......AGA-========================-GCUGGCGGC	1	1.5	43255	1520	UACCGGAAG-======C==============
	JF274912	2852737	'Bacteria;Actinobacteria;Actinobacteria;Propionibacteriales;Nocardioidaceae;Aeromicrobium;'	Aeromicrobium sp. PL34a1_S1	1513	1	1513	0	0	....UUAGA-========================-GCUGGCGGC	1	1.5	43255	1520	UACCGGAAG-======C==============
	KJ874351	4669276	'Bacteria;Actinobacteria;Actinobacteria;Propionibacteriales;Nocardioidaceae;Aeromicrobium;'	Aeromicrobium sp. YS17	1512	1	1512	1	1	......AGA-========a===============-GCUGGCGGC	1	1.5	43255	1520	UACCGGAAG-======C==============
	AP009366	321931	'Bacteria;Cyanobacteria;Chloroplast;'	Aethionema cordifolium	1491	100269	101759	1	1.1	UCAUGGAGA-===C====================-GCUGGCGGC	1	1.5	43255	1520	UACUGGAAG-======C===============
	AJ310412	246280	'Bacteria;Actinobacteria;Actinobacteria;Micrococcales;Microbacteriaceae;Agreia;'	Agreia pratensis	1513	1	1513	0	0	......AGA-========================-GCUGGCGGC	1	1.5	43255	1520	UACCGGAAG-======C==============
	FJ423764	1069827	'Bacteria;Actinobacteria;Actinobacteria;Micrococcales;Microbacteriaceae;Agrococcus;'	Agrococcus terreus	1516	1	1516	0	0	.....UAGA-========================-GCUGGCGGC	1	1.5	43255	1520	UACCGGAAG-======C==============
	FJ972171	1206821	'Bacteria;Actinobacteria;Actinobacteria;Micrococcales;Microbacteriaceae;Agromyces;'	Agromyces bauzanensis	1528	1	1528	0	0	......AGA-========================-GCUGGCGGC	1	1.5	43255	1520	UACCGGAAG-======C==============
	D45053	480751	'Bacteria;Actinobacteria;Actinobacteria;Micrococcales;Microbacteriaceae;Agromyces;'	Agromyces mediolanus	1519	1	1519	0	0	.......UA-========================-GCUGGCGGC	1	1.1	43255	1520	UACCGGAAG-=====================A
	KJ535446	4624590	'Bacteria;Actinobacteria;Actinobacteria;Micrococcales;Microbacteriaceae;Agromyces;'	Agromyces sp. S603	1517	1	1517	1	1	......AGA-========a===============-GCUGGCGGC	1	1.5	43255	1520	UACCGGAAG-======C==============
	AY427831	369771	'Bacteria;Actinobacteria;Actinobacteria;Micrococcales;Microbacteriaceae;Agromyces;'	Agromyces ulmi	1520	1	1520	0	0	.....UAGA-========================-GCUGGCGGC	2	2.6	43255	1520	UACCGGAAG-======C==============A
	KF527884	4523024	'Bacteria;Cyanobacteria;Chloroplast;'	Agrostemma githago (corn cockle)	1491	98966	100456	1	1.1	UCAUGGAGA-===C====================-GCUGGCGGC	1	1.5	43255	1520	UACUGGAAG-======C===============
	EF115543	654408	'Bacteria;Cyanobacteria;Chloroplast;'	Agrostis stolonifera	1492	92763	94254	0	0	UCAUGGAGA-========================-GCUGGCGGC	1	1.5	43255	1520	UACUGGAAG-======C===============
	KF709391	4545130	'Bacteria;Cyanobacteria;Chloroplast;'	Ajuga reptans (bugle)	1490	132577	134066	1	1.1	UCAUGGAGA-===C====================-GCUGGCGGC	1	1.5	43255	1520	UACUGGAAG-======C==============
	KF441665	4502542	'Bacteria;Proteobacteria;Betaproteobacteria;Burkholderiales;Comamonadaceae;Rhodoferax;'	Albidiferax sp. 7B-223	1528	1	1528	2	2.6	.........-=================AU=====-GCUGGCGGC	1	1.5	43255	1520	UAUCGGAAG-======C================-UA
	HQ183490	2424165	'Bacteria;Cyanobacteria;Chloroplast;'	Albuca kirkii	1491	1	1491	1	1.1	UCAUGGAGA-===C====================-GCUAGCGGC	1	1.5	43255	1520	UACUGGAAG-======C===============
	GQ246952	1461355	'Bacteria;Proteobacteria;Betaproteobacteria;Burkholderiales;Alcaligenaceae;Parapusillimonas;'	Alcaligenaceae bacterium BZ45	1523	1	1523	2	2.6	......AGA-=================AU=====-GCUAGCGGG	1	1.5	43255	1520	UAUCGGAAG-======C==============
	HQ882804	2665238	'Bacteria;Proteobacteria;Betaproteobacteria;Burkholderiales;Alcaligenaceae;Pusillimonas;'	Alcaligenaceae bacterium W36	1525	1	1525	2	2.6	......AGA-=================AU=====-GCUAGCGGG	1	1.5	43255	1520	UAUCGGAAG-======C==============
	AF155147	198265	'Bacteria;Proteobacteria;Betaproteobacteria;Burkholderiales;Alcaligenaceae;Alcaligenes;'	Alcaligenes faecalis	1534	1	1534	2	2.6	...UGGAGA-=================AU=====-GCUAGCGGG	0	0	43255	1520	UAUCGGAAG-======N==============
	AKMR01000044	271480	'Bacteria;Proteobacteria;Betaproteobacteria;Burkholderiales;Alcaligenaceae;Alcaligenes;'	Alcaligenes faecalis subsp. faecalis NCIB 8687	1537	4514	6050	2	2.6	AACUGAAGA-=================AU=====-GCUAGCGGG	2	2.1	43255	1520	UAUCGGAAG-======C===============u-
	AJ004688	238755	'Bacteria;Proteobacteria;Betaproteobacteria;Burkholderiales;Alcaligenaceae;Advenella;'	Alcaligenes sp. D2	1534	1	1534	2	2.6	......AGA-=================AU=====-GCUAGCGGG	1	1.5	43255	1520	UAUCGGAAG-======C==============
	BBNU01000045	456690	'Bacteria;Bacteroidetes;Flavobacteriia;Flavobacteriales;Flavobacteriaceae;Algibacter;'	Algibacter lectus	1526	364	1889	0	0	......AGA-========================-GCUAGCGGC	1	1.5	43255	1520	UACCGGAAG-======C==============
	EF217418	667882	'Bacteria;Bacteroidetes;Cytophagia;Cytophagales;Cyclobacteriaceae;Algoriphagus;'	Algoriphagus jejuensis	1519	1	1519	0	0	......AGA-========================-GCUAGCGGC	1	1.5	43255	1520	UACCGGAAG-======C==============
	EF217422	667886	'Bacteria;Bacteroidetes;Cytophagia;Cytophagales;Cyclobacteriaceae;Algoriphagus;'	Algoriphagus sp. CNU007	1512	1	1512	0	0	......AGA-========================-GCUAGCGGC	1	1.5	43255	1520	UACCGGAAG-======C==============
	DQ365899	531563	'Bacteria;Bacteroidetes;Cytophagia;Cytophagales;Cyclobacteriaceae;Algoriphagus;'	Algoriphagus sp. RE3	1515	1	1515	0	0	......AGA-========================-GCUAGCGGC	1	1.5	43255	1520	UACCGGAAG-======C===============
	AB076660	11681	'Bacteria;Firmicutes;Bacilli;Bacillales;Alicyclobacillaceae;Alicyclobacillus;'	Alicyclobacillus acidiphilus	1542	1	1542	0	0	GGAUCCAGA-========================-GCUGGCGGC	3	3.6	43255	1520	UAUCGGAAG-======C==============Aa-GCUUAA
	AURB01000138	328177	'Bacteria;Firmicutes;Bacilli;Bacillales;Alicyclobacillaceae;Alicyclobacillus;'	Alicyclobacillus acidoterrestris ATCC 49025	1529	108	1636	0	0	.....GAGA-========================-GCUGGCGGC	1	1.5	43255	1520	UAUCGGAAG-======C================-UA
	X52489	4954966	'Bacteria;Firmicutes;Bacilli;Bacillales;Alicyclobacillaceae;Alicyclobacillus;'	Alicyclobacillus cycloheptanicus	1538	1	1538	0	0	NNNNNNNNA-========================-GCUGGCGGC	1	1.5	43255	1520	UAUCGGAAG-======C================-
	JX218020	3834891	'Bacteria;Firmicutes;Bacilli;Bacillales;Alicyclobacillaceae;Alicyclobacillus;'	Alicyclobacillus sp. TP7	1529	1	1529	0	0	.......GA-========================-GCUGGCGGC	0	0	43255	1520	UACCGGAAG-======N================-U
	Z21979	4959206	'Bacteria;Firmicutes;Bacilli;Bacillales;Alicyclobacillaceae;Alicyclobacillus;'	Alicyclobacillus tolerans	1519	1	1519	0	0	......AGA-========================-GCUGGCGGC	1	1.5	43255	1520	UAUCGGAAG-======C==============
	KF618619	4534968	'Bacteria;Bacteroidetes;Cytophagia;Order III;Unknown Family;Aliifodinibius;'	Aliifodinibius sp. YIM 95756	1548	1	1548	0	0	CCCUUCAGA-========================-GCUGGCGGC	4	4.8	43255	1520	UACCGGAAG-======C=============AAG-GGCAGCUUG
	JRGF01000044	3795973	'Bacteria;Bacteroidetes;Bacteroidia;Bacteroidales;Rikenellaceae;Alistipes;'	Alistipes sp. 627	1535	3	1537	0	0	CAAUGGAGA-========================-GCUAGCGGC	1	1.5	43255	1520	UACCGGAAG-======C================-UGGA
	JX844202	4050279	'Bacteria;Firmicutes;Bacilli;Bacillales;Bacillaceae;Alkalibacillus;'	Alkalibacillus haloalkaliphilus	1555	1	1555	0	0	......AGA-========================-GCUGGCGGC	1	1.5	43255	1520	UAUCGGAAG-======C==============
	HM598407	2147045	'Bacteria;Firmicutes;Bacilli;Bacillales;Bacillaceae;Alkalibacillus;'	Alkalibacillus sp. 20-9	1561	1	1561	0	0	...AUUAGA-========================-GCUGGCGGC	3	3.6	43255	1520	UAUCGGAAG-======C==============Aa-U
	KF151852	4435074	'Bacteria;Firmicutes;Bacilli;Bacillales;Bacillaceae;Alkalibacillus;'	Alkalibacillus sp. MGR8	1560	1	1560	0	0	....UUAGA-========================-GCUGGCGGC	2	2.6	43255	1520	UAUCGGAAG-======C==============A
	HM598406	2147044	'Bacteria;Firmicutes;Bacilli;Bacillales;Bacillaceae;Alkalibacillus;'	Alkalibacillus sp. X1006	1561	1	1561	0	0	...AUUAGA-========================-GCUGGCGGC	3	3.6	43255	1520	UAUCGGAAG-======C==============Aa-U
	FJ764766	1160110	'Bacteria;Firmicutes;Bacilli;Lactobacillales;Carnobacteriaceae;Alkalibacterium;'	Alkalibacterium sp. E-059	1606	1	1606	1	1.1	CCGGCCUGA-=C======================-GCUGGCGGU	2	3	43255	1520	UAUCGGAAG-=====AC================-
	EU281853	813128	'Bacteria;Firmicutes;Bacilli;Bacillales;Bacillaceae;Natronobacillus;'	Alkalilactibacillus ikkense	1567	1	1567	1	0.6	......AGA-========u===============-GCUGGCGGC	1	1.5	43255	1520	UAUCGGAAG-======C================-U
	CP000724	462123	'Bacteria;Firmicutes;Clostridia;Clostridiales;Clostridiaceae 2;Alkaliphilus;'	Alkaliphilus metalliredigens QYMF	1521	11329	12849	0	0	......AGA-========================-GCUGGCGGC	1	1.5	43255	1520	UAUCGGAAG-======C===============
	CP000853	462188	'Bacteria;Firmicutes;Clostridia;Clostridiales;Clostridiaceae 2;Alkaliphilus;'	Alkaliphilus oremlandii OhILAs	1505	11368	12872	0	0	......AGA-========================-GCUGGCGGC	1	1.5	43255	1520	UAUCGGAAG-======C===============
	KF728080	4548488	'Bacteria;Cyanobacteria;Chloroplast;'	Allium cepa (onion)	1491	99569	101059	1	1.1	UCAUGGAGA-===C====================-GCUAGCGGC	1	1.5	43255	1520	UACUGGAAG-======C===============
	JX987892	4100502	'Bacteria;Actinobacteria;Actinobacteria;Pseudonocardiales;Pseudonocardiaceae;Alloactinosynnema;'	Alloactinosynnema sp. Chem10	1514	1	1514	0	0	.......GA-========================-GCUGGCGGC	1	1.5	43255	1520	UACCGGAAG-======C================-U
	JQ306329	3603548	'Bacteria;Actinobacteria;Actinobacteria;Pseudonocardiales;Pseudonocardiaceae;Allokutzneria;'	Allokutzneria multivorans	1521	1	1521	0	0	..CUUCAGA-========================-GCUGGCGGC	4	4.8	43255	1520	UACCGGAAG-======C=============AAG-GGC
	KM461986	4834458	'Bacteria;Bacteroidetes;Bacteroidia;Bacteroidales;Prevotellaceae;Alloprevotella;'	Alloprevotella sp. feline oral taxon 114	1518	1	1518	0	0	.......GA-========================-GCUAGCUAC	1	1.5	43255	1520	UACCGGAAG-======C==============
	KM462133	4834605	'Bacteria;Bacteroidetes;Bacteroidia;Bacteroidales;Prevotellaceae;Alloprevotella;'	Alloprevotella sp. feline oral taxon 167	1519	1	1519	0	0	.......GA-========================-GCUAGCUAC	1	1.5	43255	1520	UACCGGAAG-======C==============
	AB269656	36921	'Bacteria;Proteobacteria;Alphaproteobacteria;Rhizobiales;Bradyrhizobiaceae;Afipia;'	alpha proteobacterium ARP-G8	1479	1	1479	2	2.6	........A-=================AU=====-GCUGGCGGC	1	1.5	43255	1520	UAUCGGAAG-======C==============
	GU784868	1818597	'Bacteria;Actinobacteria;Actinobacteria;Micrococcales;Microbacteriaceae;Alpinimonas;'	Alpinimonas psychrophila	1513	1	1513	0	0	......AGA-========================-GCUGGCGGC	1	1.5	43255	1520	UACCGGAAG-======C==============
	FJ556581	1112107	'Bacteria;Cyanobacteria;Chloroplast;'	Alsophila spinulosa	1500	95731	97230	0	0	UCAUGGAGA-========================-GCUGGCGGC	1	1.5	43255	1520	UACCGGAAG-======C===============
	KC968976	4370246	'Bacteria;Cyanobacteria;Chloroplast;'	Alstroemeria aurea	1491	100707	102197	1	1.1	UCAUGGAGA-===C====================-GCUGGCGGC	1	1.5	43255	1520	UACUGGAAG-======C===============
	CP008849	464754	'Bacteria;Proteobacteria;Gammaproteobacteria;Alteromonadales;Alteromonadaceae;Alteromonas;'	Alteromonas australica	1534	32288	33821	3	3.6	AAUUGAAGA-========a========AU=====-GCUGGCGGC	1	1.5	43255	1520	UAUCGGAAG-======C================-UA
	AJ506156	252138	'Bacteria;Cyanobacteria;Chloroplast;'	Amborella trichopoda	1490	107614	109103	1	1.1	UCAUGGAGA-===C====================-GCUGGCGGC	1	1.5	43255	1520	UACUGGAAG-======C===============
	AP014574	322165	'Bacteria;Cyanobacteria;Chloroplast;'	Amentotaxus formosana	1513	102159	103671	0	0	UCAUUGAGA-========================-GCUGGCGGC	1	1.5	43255	1520	UACUGGAAG-======C===============
	AF069287	192553	'Bacteria;Synergistetes;Synergistia;Synergistales;Synergistaceae;Aminobacterium;'	Aminobacterium colombiense	1519	1	1519	0	0	.........-========================-GCUGGCGGC	1	1.5	43255	1520	UACCGGAAG-======C============N=
	KJ159211	4604103	'Bacteria;Synergistetes;Synergistia;Synergistales;Synergistaceae;Aminobacterium;'	Aminobacterium sp. OTA-102	1539	1	1539	2	1.7	......AGA-======Au================-GCUGGCGGC	3	3.6	43255	1520	UACCGGAAG-======C==============Aa-
	FJ764765	1160109	'Bacteria;Firmicutes;Bacilli;Bacillales;Bacillaceae;Amphibacillus;'	Amphibacillus sp. E-112	1571	1	1571	1	1.1	.....UUGA-=C======================-GCUGGCGGC	5	5.3	43255	1520	UAUCGGAAG-=====AC==========u=C==u-CUUAGUA
	AY121435	338871	'Bacteria;Firmicutes;Bacilli;Bacillales;Bacillaceae;Paraliobacillus;'	Amphibacillus sp. YIM-kkny10	1564	1	1564	1	1	......AGA-========a===============-GCUGGCGGC	1	1.5	43255	1520	UAUCGGAAG-======C================-UG
	AY121432	338868	'Bacteria;Firmicutes;Bacilli;Bacillales;Bacillaceae;Paraliobacillus;'	Amphibacillus sp. YIM-kkny6	1564	1	1564	1	1	......AGA-========a===============-GCUGGCGGC	1	1.5	43255	1520	UAUCGGAAG-======C================-UG
	AP012050	322051	'Bacteria;Firmicutes;Bacilli;Bacillales;Bacillaceae;Amphibacillus;'	Amphibacillus xylanus NBRC 15112	1572	93737	95308	1	0.6	UUAUUGAGA-========u===============-GCUGGCGGC	1	1.5	43255	1520	UAUCGGAAG-======C================-U
	FJ606836	1122362	'Bacteria;Actinobacteria;Actinobacteria;Pseudonocardiales;Pseudonocardiaceae;Amycolatopsis;'	Amycolatopsis halophila YIM 93223	1530	1	1530	0	0	..AUUCAGA-========================-GCUGGCGGC	4	4.3	43255	1520	UACCGGAAG-======C=============AAu-
	DQ000196	483193	'Bacteria;Actinobacteria;Actinobacteria;Pseudonocardiales;Pseudonocardiaceae;Amycolatopsis;'	Amycolatopsis halotolerans	1512	1	1512	0	0	......AGA-========================-GCUGGCGGC	1	1.5	43255	1520	UACCGGAAG-======C==============
	DQ000200	483197	'Bacteria;Actinobacteria;Actinobacteria;Pseudonocardiales;Pseudonocardiaceae;Amycolatopsis;'	Amycolatopsis jejuensis	1514	1	1514	0	0	......AGA-========================-GCUGGCGGC	1	1.5	43255	1520	UACCGGAAG-======C==============
	AJ243301	241437	'Bacteria;Actinobacteria;Actinobacteria;Pseudonocardiales;Pseudonocardiaceae;Amycolatopsis;'	Amycolatopsis lactamdurans	1526	316	1841	0	0	UGUUGGAGA-========================-GCUGGCGGC	1	1.5	43255	1520	UACCGGAAG-======C================-U
	X81573	4956280	'Bacteria;Actinobacteria;Actinobacteria;Streptomycetales;Streptomycetaceae;Streptomyces;'	Amycolatopsis lurida	1515	1	1515	0	0	......AGA-========================-GCUGGCGGC	1	1.5	43255	1520	UACCGGAAG-======C==============
	JMQG01000037	3153704	'Bacteria;Actinobacteria;Actinobacteria;Pseudonocardiales;Pseudonocardiaceae;Amycolatopsis;'	Amycolatopsis mediterranei	1518	823	2340	0	0	..UUGGAGA-========================-GCUGGCGGC	1	1.5	43255	1520	UACCGGAAG-======C================-UAA
	CP002896	463158	'Bacteria;Actinobacteria;Actinobacteria;Pseudonocardiales;Pseudonocardiaceae;Amycolatopsis;'	Amycolatopsis mediterranei S699	1522	1295147	1296668	0	0	..UUGGAGA-========================-GCUGGCGGC	1	1.5	43255	1520	UACCGGAAG-======C================-UAAGGAG
	DQ076482	490268	'Bacteria;Actinobacteria;Actinobacteria;Pseudonocardiales;Pseudonocardiaceae;Amycolatopsis;'	Amycolatopsis minnesotensis	1510	1	1510	1	1	......AGA-========a===============-GCUGGCGGC	1	1.5	43255	1520	UACCGGAAG-======C==============
	KF673491	4541793	'Bacteria;Actinobacteria;Actinobacteria;Pseudonocardiales;Pseudonocardiaceae;Amycolatopsis;'	Amycolatopsis sp. AFM 10111	1522	1	1522	0	0	......AGA-========================-GCUGGCGGC	1	1.5	43255	1520	UACCGGAAG-======C==============
	AM263202	281779	'Bacteria;Actinobacteria;Actinobacteria;Pseudonocardiales;Pseudonocardiaceae;Amycolatopsis;'	Amycolatopsis sp. ATCC 39116	1515	1	1515	0	0	......AGA-========================-GCUGGCGGC	1	1.5	43255	1520	UACCGGAAG-======C==============
	KF040411	4377537	'Bacteria;Actinobacteria;Actinobacteria;Pseudonocardiales;Pseudonocardiaceae;Amycolatopsis;'	Amycolatopsis sp. EGI 80035	1522	1	1522	0	0	.....CAGA-========================-GCUGGCGGC	1	1.5	43255	1520	UACCGGAAG-======C=============
	JX104119	3820012	'Bacteria;Actinobacteria;Actinobacteria;Pseudonocardiales;Pseudonocardiaceae;Amycolatopsis;'	Amycolatopsis sp. FJNU1011	1512	1	1512	0	0	......AGA-========================-GCUGGCGGC	1	1.5	43255	1520	UACCGGAAG-======C==============
	EU119262	775646	'Bacteria;Actinobacteria;Actinobacteria;Pseudonocardiales;Pseudonocardiaceae;Amycolatopsis;'	Amycolatopsis sp. HBUM 171278	1511	1	1511	0	0	.....UAGA-========================-GCUGGCGGC	1	1.5	43255	1520	UACCGGAAG-======C================-U
	GU294689	1591482	'Bacteria;Actinobacteria;Actinobacteria;Pseudonocardiales;Pseudonocardiaceae;Amycolatopsis;'	Amycolatopsis sp. SA04	1509	1	1509	0	0	......AGA-========================-GCUGGCGGC	1	1.5	43255	1520	UACCGGAAG-======C==============
	GU294687	1591480	'Bacteria;Actinobacteria;Actinobacteria;Pseudonocardiales;Pseudonocardiaceae;Actinokineospora;'	Amycolatopsis sp. SA06	1510	1	1510	0	0	......AGA-========================-GCUGGCGGC	1	1.5	43255	1520	UACCGGAAG-======C==============
	GU294685	1591478	'Bacteria;Actinobacteria;Actinobacteria;Pseudonocardiales;Pseudonocardiaceae;Amycolatopsis;'	Amycolatopsis sp. SA08	1509	1	1509	0	0	......AGA-========================-GCUGGCGGC	1	1.5	43255	1520	UACCGGAAG-======C==============
	AJ293757	244302	'Bacteria;Actinobacteria;Actinobacteria;Pseudonocardiales;Pseudonocardiaceae;Amycolatopsis;'	Amycolatopsis tolypomycina	1512	1	1512	0	0	......AGA-========================-GCUGGCGGC	1	1.5	43255	1520	UACCGGAAG-======C==============
	CP002786	463100	'Bacteria;Actinobacteria;Actinobacteria;Corynebacteriales;Mycobacteriaceae;Amycolicicoccus;'	Amycolicicoccus subflavus DQS3-9A1	1523	619401	620923	0	0	UAACGGAGA-========================-GCUGGCGGC	1	1.5	43255	1520	UACCGGAAG-======C==============
	U50711	4952646	'Bacteria;Synergistetes;Synergistia;Synergistales;Synergistaceae;Anaerobaculum;'	Anaerobaculum thermoterrenum	1526	1	1526	0	0	......AGA-========================-GCUGGCGGC	2	2.6	43255	1520	UACCGGAAG-======C==============A
	AF072863	192722	'Bacteria;Firmicutes;Clostridia;Clostridiales;Peptococcaceae;Cryptanaerobacter;'	anaerobic bacterium 'strain 7'	1529	1	1529	0	0	......AGA-========================-GCUGGCGGC	1	1.5	43255	1520	UAUCGGAAG-======C=============
	HE654013	1868166	'Bacteria;Firmicutes;Clostridia;Clostridiales;Family XIV;Anaerobranca;'	Anaerobranca horikoshii	1514	1	1514	0	0	.........-========================-GCUGGCGGC	1	1.5	43255	1520	UAUCGGAAU-======C==============
	JRMW01000023	3796141	'Bacteria;Firmicutes;Clostridia;Clostridiales;Family XI;Anaerococcus;'	Anaerococcus lactolyticus S7-1-13	1533	276	1808	0	0	UUAAUGAGA-========================-GCUGGCGGC	1	1.5	43255	1520	UAUCGGAAG-======C================-UA
	AP012029	322043	'Bacteria;Chloroflexi;Anaerolineae;Anaerolineales;Anaerolineaceae;Anaerolinea;'	Anaerolinea thermophila UNI-1	1498	195826	197323	0	0	....GGAGA-========================-GCUGGCGGC	2	3	43255	1520	UACCGGAAG-=====CC================-U
	AB034191	8086	'Bacteria;Firmicutes;Negativicutes;Selenomonadales;Veillonellaceae;Anaerovibrio;'	Anaerovibrio lipolyticus	1587	1	1587	0	0	......AGA-========================-GCUGGCGGC	1	1.5	43255	1520	UAUCGGAAG-======C================-U
	AP014632	322181	'Bacteria;Cyanobacteria;Chloroplast;'	Ananas comosus (pineapple)	1491	104585	106075	1	1.1	UCAUGGAGA-===C====================-GCUGGCGGC	1	1.5	43255	1520	UACUGGAAG-======C===============
	JMIH01000044	3153151	'Bacteria;Bacteroidetes;Cytophagia;Cytophagales;Cyclobacteriaceae;Mongoliicoccus;'	Anditalea andensis	1531	39	1569	0	0	CUAUGGAGA-========================-GCUAGCGGC	1	1.5	43255	1520	UACCGGAAG-======C================-UGGA
	EU043314	765350	'Bacteria;Cyanobacteria;Chloroplast;'	Aneura mirabilis	1500	78172	79671	0	0	CCAUGGAGA-========================-GCUGGCGGC	1	1.5	43255	1520	UACUGGAAG-======C===============
	DQ350838	529670	'Bacteria;Firmicutes;Bacilli;Bacillales;Paenibacillaceae;Aneurinibacillus;'	Aneurinibacillus migulanus	1535	1	1535	0	0	......AGA-========================-GCUGGCGGC	1	1.5	43255	1520	UACCGGAAG-======C==============
	KP099647	4866076	'Bacteria;Cyanobacteria;Chloroplast;'	Angiopteris angustifolia	1500	102982	104481	0	0	UCAUGGAGA-========================-GCUGGCGGC	1	1.5	43255	1520	UACUGGAAG-======C===============
	DQ821119	600089	'Bacteria;Cyanobacteria;Chloroplast;'	Angiopteris evecta	1500	102359	103858	0	0	UCAUGGAGA-========================-GCUGGCGGC	1	1.5	43255	1520	UACUGGAAG-======C===============
	AF210313	201403	'Bacteria;Proteobacteria;Betaproteobacteria;Burkholderiales;Comamonadaceae;Delftia;'	aniline-degrading bacterium HY99	1525	1	1525	2	2.6	......AGA-=================AU=====-GCUGGCGGC	1	1.5	43255	1520	UAUCGGAAG-======U==============
	GQ329703	1477528	'Bacteria;Cyanobacteria;Chloroplast;'	Anomochloa marantoidea	1491	92556	94046	1	1.1	UCAUGGAGA-===C====================-GCUGGCGGC	1	1.5	43255	1520	UACUGGAAG-======C===============
	JPZO01000063	3452726	'Bacteria;Firmicutes;Bacilli;Bacillales;Bacillaceae;Anoxybacillus;'	Anoxybacillus flavithermus	1560	22753	24312	0	0	CUAUGGAGA-========================-GCUGGCGGC	1	1.5	43255	1520	UAUCGGAAG-======C================-UAA
	APCD01000050	322296	'Bacteria;Firmicutes;Bacilli;Bacillales;Bacillaceae;Anoxybacillus;'	Anoxybacillus flavithermus AK1	1563	241	1803	0	0	.UAUGGAGA-========================-GCUGGCGGC	1	1.5	43255	1520	UAUCGGAAG-======C================-UAAGGA
	AF510985	228168	'Bacteria;Firmicutes;Bacilli;Bacillales;Bacillaceae;Anoxybacillus;'	Anoxybacillus kamchatkensis	1548	1	1548	0	0	......AGA-========================-GCUGGCGGC	1	1.5	43255	1520	UAUCGGAAG-======C==============
	KJ722458	4647917	'Bacteria;Firmicutes;Bacilli;Bacillales;Bacillaceae;Anoxybacillus;'	Anoxybacillus sp. ATCC BAA-2555	1548	1	1548	0	0	........A-========================-GCUGGCGGC	1	1.5	43255	1520	UAUCGGAAG-======C================-U
	EF222231	670308	'Bacteria;Firmicutes;Bacilli;Bacillales;Bacillaceae;Anoxybacillus;'	Anoxybacillus sp. CBS-5	1548	1	1548	0	0	......AGA-========================-GCUGGCGGC	1	1.5	43255	1520	UAUCGGAAG-======C==============
	JPZN01000047	3452719	'Bacteria;Firmicutes;Bacilli;Bacillales;Bacillaceae;Anoxybacillus;'	Anoxybacillus sp. KU2-6(11)	1560	333	1892	0	0	CUAUGGAGA-========================-GCUGGCGGC	1	1.5	43255	1520	UAUCGGAAG-======C================-UA
	HQ696615	2561589	'Bacteria;Firmicutes;Bacilli;Bacillales;Bacillaceae;Anoxybacillus;'	Anoxybacillus sp. MGA110	1551	1	1551	1	0.6	.....UAGA-==============u=========-GCUGGCGGC	2	2.5	43255	1520	UAUCGGAAG-======C===============a-
	FJ517617	1104627	'Bacteria;Actinobacteria;Actinobacteria;Micrococcales;Microbacteriaceae;Cryobacterium;'	Antarctic bacterium EL4	1515	1	1515	0	0	......AGA-========================-GCUGGCGGC	1	1.5	43255	1520	UACCGGAAG-======C==============
	AB086179	12662	'Bacteria;Cyanobacteria;Chloroplast;'	Anthoceros angustus	1499	113501	114999	0	0	UCAUGGAGA-========================-GCUGGCGGC	1	1.5	43255	1520	UACUGGAAG-======C===============
	JX663658	3919948	'Bacteria;Cyanobacteria;Chloroplast;'	Anthodiscus peruanus	1506	1	1506	1	1.1	UCAUGGAGA-===C====================-GCUGGCGGC	1	1.5	43255	1520	UACUGGAAG-======C===============
	X54299	4955048	'Bacteria;Cyanobacteria;Chloroplast;'	Antithamnion sp.	1486	254	1739	0	0	CUACGGAGA-========================-GCUGGCGGU	3	3.2	43255	1520	UACUGGAAG-======C==============Au-
	AJ639901	260280	'Bacteria;Cyanobacteria;Cyanobacteria;SubsectionI;FamilyI;Synechococcus;'	Aphanothece sp. 0BB21S01	1481	1	1481	0	0	.....UAGA-========================-GCUGGCGGC	3	3.7	43255	1520	UACCGGAAG-======C=============AA
	KF856618	4576043	'Bacteria;Cyanobacteria;Chloroplast;'	Apios americana	1491	97654	99144	1	1.1	UCAUGGAGA-===C====================-GCUGGCGGC	1	1.5	43255	1520	UACUGGAAG-======C===============
	JRKM01000001	3796057	'Bacteria;Proteobacteria;Betaproteobacteria;Burkholderiales;Comamonadaceae;Aquabacterium;'	Aquabacterium sp. NJ1	1541	3023107	3024647	2	2.6	AACUGAAGA-=================AU=====-GCUGGCGGC	1	1.5	43255	1520	UAUCGGAAG-======C================-UGGA
	AQRA01000018	324478	'Bacteria;Bacteroidetes;Flavobacteriia;Flavobacteriales;Flavobacteriaceae;Aquimarina;'	Aquimarina sp. 22II-S11-z7	1527	33461	34987	0	0	CGAUGAAGA-========================-GCUAGCGGC	1	1.5	43255	1520	UACCGGAAG-======C================-UAGA
	AP000423	321863	'Bacteria;Cyanobacteria;Chloroplast;'	Arabidopsis thaliana (thale cress)	1491	101012	102502	1	1.1	UCAUGGAGA-===C====================-GCUGGCGGC	1	1.5	43255	1520	UACUGGAAG-======C===============
	AP009369	321934	'Bacteria;Cyanobacteria;Chloroplast;'	Arabis hirsuta	1491	99671	101161	1	1.1	UCAUGGAGA-===C====================-GCUGGCGGC	1	1.5	43255	1520	UACUGGAAG-======C===============
	KM678407	4849503	'Bacteria;Cyanobacteria;Chloroplast;'	Araucaria bernieri	1496	125928	127423	0	0	UUAUGGAGA-========================-GCUGGCGGC	3	3.2	43255	1520	UACUGGAAG-======C=============gC
	KM678418	4849514	'Bacteria;Cyanobacteria;Chloroplast;'	Araucaria biramulata	1496	125934	127429	0	0	UUAUGGAGA-========================-GCUGGCGGC	3	3.2	43255	1520	UACUGGAAG-======C=============gC
	JQ067650	3470679	'Bacteria;Cyanobacteria;Chloroplast;'	Arbutus unedo	1491	100183	101673	1	1.1	UCAUGGAGA-===C====================-GCUGGCGGC	1	1.5	43255	1520	UACUGGAAG-======C===============
	FR749960	1298154	'Bacteria;Actinobacteria;Actinobacteria;Actinomycetales;Actinomycetaceae;Arcanobacterium;'	Arcanobacterium phocae	1519	1	1519	0	0	.........-========================-GCUGGCGGC	1	1.5	43255	1520	UACCGGAAG-======C================-U
	JRMX01000008	3796142	'Bacteria;Actinobacteria;Actinobacteria;Actinomycetales;Actinomycetaceae;Trueperella;'	Arcanobacterium sp. S3PF19	1531	215	1745	0	0	UUGUGGAGA-========================-GCUGGCGGC	1	1.5	43255	1520	UACCGGAAG-======C================-UAA
	FJ040857	1017076	'Bacteria;Cyanobacteria;Chloroplast;'	Arceuthobium campylopodum	1489	2515	4003	1	0.6	UCAUGGAGA-===g====================-GCUGGCGGC	2	2.1	43255	1520	UACUGGAAG-======C==============g
	AQPN01000042	324442	'Bacteria;Bacteroidetes;Sphingobacteriia;Sphingobacteriales;Sphingobacteriaceae;Arcticibacter;'	Arcticibacter svalbardensis MN12-7	1515	205	1719	0	0	......AGA-========================-GCUAGCGGC	1	1.5	43255	1520	UACCGGAAG-======C================-U
	AWXU01000060	331454	'Bacteria;Proteobacteria;Gammaproteobacteria;Xanthomonadales;Xanthomonadaceae;Arenimonas;'	Arenimonas composti TR7-09 = DSM 18010	1537	3458	4994	2	1.7	AACUGAAGA-=================Ag=====-GCUGGCGGC	1	1.5	43255	1520	UAUCGGAAG-======C===============
	KF242477	4448027	'Bacteria;Cyanobacteria;Chloroplast;'	Argyreia nervosa	1492	145264	146755	0	0	UCAUGGAGA-========================-GCUGGCGGC	1	1.5	43255	1520	UACUGGAAG-======C===============
	JRNH01000005	3796154	'Bacteria;Actinobacteria;Actinobacteria;Micrococcales;Micrococcaceae;Arthrobacter;'	Arthrobacter albus DNF00011	1545	3563	5107	0	0	UUGCGGAGA-========================-GCUGGCGGC	1	1.5	43255	1520	UACCGGAAG-======C================-UAAGGAGCA
	GQ227413	1459205	'Bacteria;Actinobacteria;Actinobacteria;Micrococcales;Micrococcaceae;Arthrobacter;'	Arthrobacter alpinus	1530	1	1530	0	0	......AGA-========================-GCUGGCGGC	1	1.5	43255	1520	UACCGGAAG-======C==============
	AM931709	307753	'Bacteria;Actinobacteria;Actinobacteria;Micrococcales;Micrococcaceae;Arthrobacter;'	Arthrobacter antarcticus	1519	1	1519	0	0	......UGA-========================-GCUGGCGGC	1	1.5	43255	1520	UACCGGAAG-======C=============
	FQ311875	1284065	'Bacteria;Actinobacteria;Actinobacteria;Micrococcales;Micrococcaceae;Arthrobacter;'	Arthrobacter arilaitensis	1519	90954	92472	0	0	....GGAGA-========================-GCUGGCGGC	1	1.5	43255	1520	UACCGGAAG-======C=============
	JN644482	3370953	'Bacteria;Actinobacteria;Actinobacteria;Micrococcales;Micrococcaceae;Arthrobacter;'	Arthrobacter creatinolyticus	1530	1	1530	0	0	....UGAGA-========================-GCUGGCGGC	1	1.5	43255	1520	UACCGGAAG-======C==============
	GU784867	1818596	'Bacteria;Actinobacteria;Actinobacteria;Micrococcales;Micrococcaceae;Arthrobacter;'	Arthrobacter cryoconiti	1526	1	1526	0	0	......AGA-========================-GCUGGCGGC	1	1.5	43255	1520	UACCGGAAG-======C==============
	ANPE02000028	319671	'Bacteria;Actinobacteria;Actinobacteria;Micrococcales;Micrococcaceae;Arthrobacter;'	Arthrobacter crystallopoietes BAB-32	1531	3925	5455	0	0	UAACGGAGA-========================-GCUGGCGGC	1	1.5	43255	1520	UACCGGAAG-======C================-UAAGGAG
	HQ455821	2472334	'Bacteria;Actinobacteria;Actinobacteria;Micrococcales;Micrococcaceae;Arthrobacter;'	Arthrobacter globiformis	1524	1	1524	1	0.6	......AGA-=========g==============-GCUGGCGGC	1	1.5	43255	1520	UACCGGAAG-======C================-UG
	BAEG01000072	456048	'Bacteria;Actinobacteria;Actinobacteria;Micrococcales;Micrococcaceae;Arthrobacter;'	Arthrobacter globiformis NBRC 12137	1530	36	1565	0	0	CAACGGAGA-========================-GCUGGCGGC	1	1.5	43255	1520	UACCGGAAG-======C================-UA
	DQ015981	486182	'Bacteria;Actinobacteria;Actinobacteria;Micrococcales;Micrococcaceae;Arthrobacter;'	Arthrobacter nicotianae	1521	1	1521	0	0	......UUA-========================-GCUGGCGGC	2	2.6	43255	1520	UACCGGAAG-======C==============A
	HQ242763	2437430	'Bacteria;Actinobacteria;Actinobacteria;Micrococcales;Micrococcaceae;Arthrobacter;'	Arthrobacter nitroguajacolicus	1521	1	1521	0	0	...AUUAGA-========================-GCUGGCGGC	3	3.6	43255	1520	UACCGGAAG-======C==============Aa-U
	GQ360068	1487115	'Bacteria;Actinobacteria;Actinobacteria;Micrococcales;Micrococcaceae;Arthrobacter;'	Arthrobacter pascens	1518	1	1518	0	0	......AGA-========================-GCUGGCGGC	2	2.6	43255	1520	UACCGGAAG-======C==============A
	AM176541	278453	'Bacteria;Actinobacteria;Actinobacteria;Micrococcales;Micrococcaceae;Arthrobacter;'	Arthrobacter phenanthrenivorans	1520	1	1520	0	0	...AGGAGA-========================-GCUGGCGGC	2	2.6	43255	1520	UACCGGAAG-======C==============C=-
	CP002379	462878	'Bacteria;Actinobacteria;Actinobacteria;Micrococcales;Micrococcaceae;Arthrobacter;'	Arthrobacter phenanthrenivorans Sphe3	1532	811483	813014	0	0	CAACGGAGA-========================-GCUGGCGGC	1	1.5	43255	1520	UACCGGAAG-======C================-UAAGGA
	HQ242762	2437429	'Bacteria;Actinobacteria;Actinobacteria;Micrococcales;Micrococcaceae;Arthrobacter;'	Arthrobacter ramosus	1521	1	1521	0	0	...AUUAGA-========================-GCUGGCGGC	3	3.6	43255	1520	UACCGGAAG-======C==============Aa-U
	DQ157984	500321	'Bacteria;Actinobacteria;Actinobacteria;Micrococcales;Micrococcaceae;Arthrobacter;'	Arthrobacter sp. 13.34	1516	1	1516	0	0	......AGA-========================-GCUGGCGGC	1	1.5	43255	1520	UACCGGAAG-======C==============
	EU264108	810751	'Bacteria;Actinobacteria;Actinobacteria;Micrococcales;Micrococcaceae;Arthrobacter;'	Arthrobacter sp. A-1	1525	1	1525	0	0	...AUUAGA-========================-GCUGGCGGC	3	3.6	43255	1520	UACCGGAAG-======C==============Aa-UC
	EF110913	653784	'Bacteria;Actinobacteria;Actinobacteria;Micrococcales;Micrococcaceae;Arthrobacter;'	Arthrobacter sp. AK-1	1515	1	1515	0	0	......AGA-========================-GCUGGCGGC	1	1.5	43255	1520	UACCGGAAG-======C==============
	AVPD02000278	329134	'Bacteria;Actinobacteria;Actinobacteria;Micrococcales;Micrococcaceae;Arthrobacter;'	Arthrobacter sp. AK-YN10	1537	3975	5511	0	0	GAACGGAGA-========================-GCUGGCGGC	1	1.5	43255	1520	UACCGGAAG-======C================-UAAGGA
	AB009839	5422	'Bacteria;Actinobacteria;Actinobacteria;Micrococcales;Micrococcaceae;uncultured;'	Arthrobacter sp. BA-5-17	1517	1	1517	0	0	.....UAGA-========================-GCUGGCGGC	2	2.6	43255	1520	UACCGGAAG-======C==============A
	AY310305	357555	'Bacteria;Actinobacteria;Actinobacteria;Micrococcales;Micrococcaceae;Arthrobacter;'	Arthrobacter sp. CPA2	1518	1	1518	0	0	......AGA-========================-GCUGGCGGC	1	1.5	43255	1520	UACCGGAAG-======C==============
	DQ849078	607637	'Bacteria;Actinobacteria;Actinobacteria;Micrococcales;Micrococcaceae;Arthrobacter;'	Arthrobacter sp. CPC2	1521	1	1521	0	0	......AGA-========================-GCUGGCGGC	2	2.6	43255	1520	UACCGGAAG-======C==============A
	HQ914648	2673846	'Bacteria;Actinobacteria;Actinobacteria;Micrococcales;Micrococcaceae;Arthrobacter;'	Arthrobacter sp. DNS10	1519	1	1519	0	0	......AGA-========================-GCUGGCGGC	1	1.5	43255	1520	UACCGGAAG-======C==============
	KM114214	4689683	'Bacteria;Actinobacteria;Actinobacteria;Micrococcales;Micrococcaceae;Arthrobacter;'	Arthrobacter sp. EGI6500322	1532	1	1532	0	0	CCCUUCAGA-========================-GCUGGCGGC	4	4.8	43255	1520	UACCGGAAG-======C=============AAG-G
	GU570654	1721791	'Bacteria;Actinobacteria;Actinobacteria;Micrococcales;Micrococcaceae;Arthrobacter;'	Arthrobacter sp. enrichment culture clone B2-8	1525	1	1525	0	0	......AGA-========================-GCUGGCGGC	1	1.5	43255	1520	UACCGGAAG-======C==============
	JX290306	3862845	'Bacteria;Actinobacteria;Actinobacteria;Micrococcales;Micrococcaceae;Arthrobacter;'	Arthrobacter sp. enrichment culture clone TVH.003.O3.1	1519	1	1519	1	1	......AGA-========a===============-GCUGGCGGC	1	1.5	43255	1520	UACCGGAAG-======C==============
	CP000454	461993	'Bacteria;Actinobacteria;Actinobacteria;Micrococcales;Micrococcaceae;Arthrobacter;'	Arthrobacter sp. FB24	1517	792344	793860	0	0	......AGA-========================-GCUGGCGGC	1	1.5	43255	1520	UACCGGAAG-======C===============
	FJ766438	1160230	'Bacteria;Actinobacteria;Actinobacteria;Micrococcales;Micrococcaceae;Arthrobacter;'	Arthrobacter sp. GZK-1	1521	1	1521	1	0.6	......AGA-=======u================-GCUGGCGGC	1	1.5	43255	1520	UACCGGAAG-======C================-UG
	DQ157993	500330	'Bacteria;Actinobacteria;Actinobacteria;Micrococcales;Micrococcaceae;Arthrobacter;'	Arthrobacter sp. J3.16	1517	1	1517	0	0	......AGA-========================-GCUGGCGGC	1	1.5	43255	1520	UACCGGAAG-======C==============
	DQ157997	500334	'Bacteria;Actinobacteria;Actinobacteria;Micrococcales;Micrococcaceae;Arthrobacter;'	Arthrobacter sp. J3.37	1515	1	1515	0	0	......AGA-========================-GCUGGCGGC	1	1.5	43255	1520	UACCGGAAG-======C==============
	DQ158002	500339	'Bacteria;Actinobacteria;Actinobacteria;Micrococcales;Micrococcaceae;Arthrobacter;'	Arthrobacter sp. J3.49	1519	1	1519	0	0	......AGA-========================-GCUGGCGGC	1	1.5	43255	1520	UACCGGAAG-======C==============
	JF799966	3107378	'Bacteria;Actinobacteria;Actinobacteria;Micrococcales;Micrococcaceae;Arthrobacter;'	Arthrobacter sp. K7SC-11B	1516	1	1516	0	0	....UUAGA-========================-GCUGGCGGC	2	2.6	43255	1520	UACCGGAAG-======C============A
	FJ614807	1124730	'Bacteria;Actinobacteria;Actinobacteria;Micrococcales;Micrococcaceae;Arthrobacter;'	Arthrobacter sp. KFC79	1517	1	1517	0	0	......UGA-========================-GCUGGCGGC	1	1.5	43255	1520	UACCGGAAG-======C=============
	JPZK01000022	3452711	'Bacteria;Actinobacteria;Actinobacteria;Micrococcales;Micrococcaceae;Arthrobacter;'	Arthrobacter sp. MWB30	1512	202	1713	0	0	......AGA-========================-GCUGGCGGC	1	1.5	43255	1520	UACCGGAAG-======C===============
	JX545208	3902526	'Bacteria;Actinobacteria;Actinobacteria;Micrococcales;Micrococcaceae;Arthrobacter;'	Arthrobacter sp. N1-17	1516	1	1516	0	0	......AGA-========================-GCUGGCGGC	1	1.5	43255	1520	UACCGGAAG-======C==============
	HQ003433	2341387	'Bacteria;Actinobacteria;Actinobacteria;Micrococcales;Micrococcaceae;Arthrobacter;'	Arthrobacter sp. NBGD36	1525	1	1525	1	1.5	........A-==========U=============-GCUGGCGGC	4	4.3	43255	1520	UACCGGAAG-======C=========Cu=C==
	AY572475	384361	'Bacteria;Actinobacteria;Actinobacteria;Micrococcales;Micrococcaceae;Arthrobacter;'	Arthrobacter sp. R33S	1520	1	1520	0	0	......AGA-========================-GCUGGCGGC	1	1.5	43255	1520	UACCGGAAG-======C================-UG
	AY572482	384368	'Bacteria;Actinobacteria;Actinobacteria;Micrococcales;Micrococcaceae;Arthrobacter;'	Arthrobacter sp. R36S	1521	1	1521	0	0	......AGA-========================-GCUGGCGGC	1	1.5	43255	1520	UACCGGAAG-======C================-UG
	AY572479	384365	'Bacteria;Actinobacteria;Actinobacteria;Micrococcales;Micrococcaceae;Arthrobacter;'	Arthrobacter sp. R47S	1521	1	1521	1	0.6	......AGA-=======u================-GCUGGCGGC	1	1.5	43255	1520	UACCGGAAG-======C================-UG
	FN377717	1237552	'Bacteria;Actinobacteria;Actinobacteria;Micrococcales;Micrococcaceae;Arthrobacter;'	Arthrobacter sp. SH-43B	1523	1	1523	0	0	......UGA-========================-GCUGGCGGC	4	4.2	43255	1520	ACUGGAAAG-======C==========u=C==a-
	AOFD01000111	320968	'Bacteria;Actinobacteria;Actinobacteria;Micrococcales;Micrococcaceae;Arthrobacter;'	Arthrobacter sp. SJCon	1535	111	1645	0	0	CAACGGAGA-========================-GCUGGCGGC	1	1.5	43255	1520	UACCGGAAG-======C================-UAAGGAG
	EF093127	645996	'Bacteria;Actinobacteria;Actinobacteria;Micrococcales;Micrococcaceae;Arthrobacter;'	Arthrobacter sp. VTT E-052907	1509	1	1509	0	0	.........-========================-GCUGGCGGC	1	1.5	43255	1520	UACCGGAAG-======C=============
	JX429032	3876296	'Bacteria;Actinobacteria;Actinobacteria;Micrococcales;Micrococcaceae;Arthrobacter;'	Arthrobacter sulfonivorans	1515	1	1515	1	1.5	........A-==========U=============-GCUGGCGGC	4	4.3	43255	1520	UACCGGAAG-======C=========Cu=C==
	HQ588859	2538818	'Bacteria;Actinobacteria;Actinobacteria;Micrococcales;Micrococcaceae;Arthrobacter;'	Arthrobacter sulfureus	1520	1	1520	0	0	......AGA-========================-GCUGGCGGC	1	1.5	43255	1520	UACCGGAAG-======C==============
	FN433020	1241571	'Bacteria;Actinobacteria;Actinobacteria;Micrococcales;Micrococcaceae;Arthrobacter;'	Arthrobacter ureafaciens	1520	1	1520	0	0	.......GA-========================-GCUGGCGGC	1	1.5	43255	1520	UACCGGAAG-======C=============
	AF152108	198171	'Bacteria;Actinobacteria;Actinobacteria;Micromonosporales;Micromonosporaceae;Asanoa;'	Asanoa ferruginea	1508	1	1508	0	0	......AGA-========================-GCUGGCGGC	1	1.5	43255	1520	UACCGGAAG-======C==============
	AJ294715	244362	'Bacteria;Actinobacteria;Actinobacteria;Micromonosporales;Micromonosporaceae;Asanoa;'	Asanoa ishikariensis	1508	1	1508	0	0	......AGA-========================-GCUGGCGGC	1	1.5	43255	1520	UAUCGGAAG-======C==============
	HQ183492	2424167	'Bacteria;Cyanobacteria;Chloroplast;'	Asparagus officinalis (garden asparagus)	1491	1	1491	1	1.1	UCAUGGAGA-===C====================-GCUAGCGGC	1	1.5	43255	1520	UACUGGAAG-======C=============
	KC509519	4271532	'Bacteria;Cyanobacteria;Chloroplast;'	Asterionella formosa	1482	65639	67120	0	0	UUUAAGAGA-========================-GCUGGCGGU	1	1.5	43255	1520	UACUGGAAG-======U===============
	AJ536455	254035	'Bacteria;Cyanobacteria;Chloroplast;'	Asterionellopsis glacialis	1480	1	1480	0	0	...UUUAGA-========================-GCUGGCGGU	1	1.5	43255	1520	UACUGGAAG-======U===============
	DQ903692	613184	'Bacteria;Actinobacteria;Actinobacteria;Streptosporangiales;Streptosporangiaceae;Sphaerisporangium;'	Astrosporangium hypotensionis	1620	1	1620	0	0	........A-========================-GCUGGCGGC	1	1.5	43255	1520	UACCGGAAG-======C================-UAAGGAGCA
	JRND01000008	3796149	'Bacteria;Actinobacteria;Coriobacteriia;Coriobacteriales;Coriobacteriaceae;Atopobium;'	Atopobium parvulum DNF00906	1517	282	1798	1	1.1	GAAUGGAGA-===C====================-GCUGGCGGC	1	1.5	43255	1520	UACCGGAAG-======C================-UA
	AF445248	221980	'Bacteria;Firmicutes;Bacilli;Lactobacillales;Carnobacteriaceae;Atopostipes;'	Atopostipes suicloacalis	1546	1	1546	0	0	.....GAGA-========================-GCUGGCGGC	2	2.6	43255	1520	UAUCGGAAG-======C==============C
	AJ316582	246867	'Bacteria;Cyanobacteria;Chloroplast;'	Atropa belladonna (belladonna)	1499	103061	104559	1	1.1	UCAUGGAGA-===C====================-GCUGGCGGC	1	1.5	43255	1520	UACUGGAAG-======C===============
	GQ231542	1459660	'Bacteria;Cyanobacteria;Chloroplast;'	Aureoumbra lagunensis	1477	1	1477	0	0	.UUUUGAGA-========================-GCUAGCGGU	2	2.6	43255	1520	UACUGGAAG-======C==============A
	BAGZ01000028	456116	'Bacteria;Actinobacteria;Actinobacteria;Micrococcales;Dermatophilaceae;Austwickia;'	Austwickia chelonae NBRC 105200	1515	3708	5222	0	0	......AGA-========================-GCUGGCGGC	1	1.5	43255	1520	UACCGGAAG-======C================-U
	Y14701	4958589	'Bacteria;Proteobacteria;Betaproteobacteria;Rhodocyclales;Rhodocyclaceae;Azoarcus;'	Azoarcus anaerobius	1531	1	1531	2	2.6	......AGA-=======NN========AU=====-GCUGGCGGC	1	1.5	43255	1520	UAUCGGAAG-======C===============
	AM406670	290474	'Bacteria;Proteobacteria;Betaproteobacteria;Rhodocyclales;Rhodocyclaceae;Azoarcus;'	Azoarcus sp. BH72	1534	204806	206339	2	2.6	AACUUAAGA-=================AU=====-GCUGGCGGC	1	1.5	43255	1520	UAUCGGAAG-======C==============
	AF011328	189747	'Bacteria;Proteobacteria;Betaproteobacteria;Rhodocyclales;Rhodocyclaceae;Azoarcus;'	Azoarcus sp. CR23	1532	1	1532	2	2.6	....UUAGA-=================AU=====-GCUGGCGGC	3	3.6	43255	1520	UAUCGGAAG-======C==============Aa-
	AF011330	189749	'Bacteria;Proteobacteria;Betaproteobacteria;Rhodocyclales;Rhodocyclaceae;Azoarcus;'	Azoarcus sp. FL05	1530	1	1530	2	2.6	....UUAGA-=================AU=====-GCUGGCGGC	3	3.6	43255	1520	UAUCGGAAG-======C==============Aa-
	AF229861	202828	'Bacteria;Proteobacteria;Betaproteobacteria;Rhodocyclales;Rhodocyclaceae;Azoarcus;'	Azoarcus tolulyticus	1530	1	1530	3	4.1	.....UAGA-A================AU=====-GCUGCGGCA	2	2.6	43255	1520	UAUCGNAAG-======C==============A=-
	AF170348	199035	'Bacteria;Proteobacteria;Betaproteobacteria;Rhodocyclales;Rhodocyclaceae;Azospira;'	Azospira oryzae	1532	1	1532	2	2.6	......AGA-=================AU=====-GCUGGCGGC	1	1.5	43255	1520	UAUCGGAAG-======C==============
	AJ536452	254032	'Bacteria;Cyanobacteria;Chloroplast;'	Bacillaria paxillifer	1479	1	1479	0	0	...UUUAGA-========================-GCUGGCAGU	1	1.5	43255	1520	UACUGGAAG-======U===============
	AF547209	231623	'Bacteria;Firmicutes;Bacilli;Bacillales;Bacillaceae;Bacillus;'	Bacillus acidicola	1548	1	1548	0	0	...UGGAGA-========================-GCUGGCGGC	0	0	43255	1520	UAUCGGAAG-======N==============
	DQ504377	549808	'Bacteria;Firmicutes;Bacilli;Bacillales;Bacillaceae;Bacillus;'	Bacillus aidingensis	1562	1	1562	0	0	......AGA-========================-GCUGGCGGC	2	2.6	43255	1520	UACCGGAAG-======C==============A
	FJ937916	1200829	'Bacteria;Firmicutes;Bacilli;Bacillales;Bacillaceae;Bacillus;'	Bacillus alcalophilus	1543	1	1543	0	0	......AGA-========================-GCUGGCGGC	0	0	43255	1520	UAUCGGAAG-=====================
	AY228462	350144	'Bacteria;Firmicutes;Bacilli;Bacillales;Bacillaceae;Bacillus;'	Bacillus algicola	1545	1	1545	0	0	...UGGAGA-========================-GCUGGCGGC	0	0	43255	1520	UAUCGGAAG-======N==============
	CP010556	465196	'Bacteria;Firmicutes;Bacilli;Bacillales;Bacillaceae;Bacillus;'	Bacillus amyloliquefaciens	1555	16776	18330	0	0	UAUCGGAGA-========================-GCUGGCGGC	1	1.5	43255	1520	UAUCGGAAG-======C================-UAA
	CP006845	464119	'Bacteria;Firmicutes;Bacilli;Bacillales;Bacillaceae;Bacillus;'	Bacillus amyloliquefaciens CC178	1543	9768	11310	0	0	......AGA-========================-GCUGGCGGC	1	1.5	43255	1520	UAUCGGAAG-======C===============
	JCOC01000005	2681524	'Bacteria;Firmicutes;Bacilli;Bacillales;Bacillaceae;Bacillus;'	Bacillus amyloliquefaciens EBL11	1554	3198	4751	0	0	UAUCGGAGA-========================-GCUGGCGGC	1	1.5	43255	1520	UAUCGGAAG-======C================-UA
	CP004065	463774	'Bacteria;Firmicutes;Bacilli;Bacillales;Bacillaceae;Bacillus;'	Bacillus amyloliquefaciens IT-45	1559	980119	981677	0	0	UAUCGGAGA-========================-GCUGGCGGC	1	1.5	43255	1520	UAUCGGAAG-======C================-UAAGGA
	CP006952	464181	'Bacteria;Firmicutes;Bacilli;Bacillales;Bacillaceae;Bacillus;'	Bacillus amyloliquefaciens LFB112	1554	9762	11315	0	0	UAUCGGAGA-========================-GCUGGCGGC	1	1.5	43255	1520	UAUCGGAAG-======C================-UA
	CP003838	463638	'Bacteria;Firmicutes;Bacilli;Bacillales;Bacillaceae;Bacillus;'	Bacillus amyloliquefaciens subsp. plantarum AS43.3	1542	9758	11299	0	0	UAUCGGAGA-========================-GCUGGCGGC	1	1.5	43255	1520	UAUCGGAAG-======C================-UAAGGA
	CP000560	462052	'Bacteria;Firmicutes;Bacilli;Bacillales;Bacillaceae;Bacillus;'	Bacillus amyloliquefaciens subsp. plantarum str. FZB42	1555	9760	11314	0	0	UAUCGGAGA-========================-GCUGGCGGC	1	1.5	43255	1520	UAUCGGAAG-======C================-UAA
	CP007244	464285	'Bacteria;Firmicutes;Bacilli;Bacillales;Bacillaceae;Bacillus;'	Bacillus amyloliquefaciens subsp. plantarum TrigoCor1448	1554	9759	11312	0	0	UAUCGGAGA-========================-GCUGGCGGC	1	1.5	43255	1520	UAUCGGAAG-======C================-UA
	CP002627	463013	'Bacteria;Firmicutes;Bacilli;Bacillales;Bacillaceae;Bacillus;'	Bacillus amyloliquefaciens TA208	1559	26695	28253	0	0	UAUCGGAGA-========================-GCUGGCGGC	1	1.5	43255	1520	UAUCGGAAG-======C================-UAAGGA
	AWQY01000001	331294	'Bacteria;Firmicutes;Bacilli;Bacillales;Bacillaceae;Bacillus;'	Bacillus amyloliquefaciens UASWS BA1	1554	26	1579	0	0	UAUCGGAGA-========================-GCUGGCGGC	1	1.5	43255	1520	UAUCGGAAG-======C================-UA
	CP003332	463402	'Bacteria;Firmicutes;Bacilli;Bacillales;Bacillaceae;Bacillus;'	Bacillus amyloliquefaciens Y2	1555	10032	11586	0	0	UAUCGGAGA-========================-GCUGGCGGC	1	1.5	43255	1520	UAUCGGAAG-======C================-UA
	AF176321	199520	'Bacteria;Firmicutes;Bacilli;Bacillales;Bacillaceae;Bacillus;'	Bacillus anthracis	1544	1	1544	0	0	.........-========================-GCUGGCGGC	1	1.5	43255	1520	UAUCGGAAG-======C================-U
	CP010778	465199	'Bacteria;Firmicutes;Bacilli;Bacillales;Bacillaceae;Bacillus;'	Bacillus atrophaeus	1555	20041	21595	0	0	UAUCGGAGA-========================-GCUGGCGGC	1	1.5	43255	1520	UAUCGGAAG-======C================-UAA
	CP002207	462793	'Bacteria;Firmicutes;Bacilli;Bacillales;Bacillaceae;Bacillus;'	Bacillus atrophaeus 1942	1559	95756	97314	0	0	UAUCGGAGA-========================-GCUGGCGGC	1	1.5	43255	1520	UAUCGGAAG-======C================-UAAGGA
	DQ993670	625073	'Bacteria;Firmicutes;Bacilli;Bacillales;Bacillaceae;Bacillus;'	Bacillus axarquiensis	1547	1	1547	0	0	.....UGGA-========================-GCUGGCGGC	2	2.5	43255	1520	AUCGGGAAG-======C===============a-A
	CP007512	464513	'Bacteria;Firmicutes;Bacilli;Bacillales;Bacillaceae;Bacillus;'	Bacillus bombysepticus str. Wang	1556	89833	91388	0	0	UAUUGGAGA-========================-GCUGGCGGC	1	1.5	43255	1520	UAUCGGAAG-======C================-UA
	AF176322	199521	'Bacteria;Firmicutes;Bacilli;Bacillales;Bacillaceae;Bacillus;'	Bacillus cereus	1544	1	1544	0	0	.........-========================-GCUGGCGGC	1	1.5	43255	1520	UAUCGGAAG-======C================-U
	CP003187	463314	'Bacteria;Firmicutes;Bacilli;Bacillales;Bacillaceae;Bacillus;'	Bacillus cereus F837/76	1544	9319	10862	0	0	.........-========================-GCUGGCGGC	1	1.5	43255	1520	UAUCGGAAG-======C================-U
	CP003747	463591	'Bacteria;Firmicutes;Bacilli;Bacillales;Bacillaceae;Bacillus;'	Bacillus cereus FRI-35	1563	844099	845661	0	0	UAUUGGAGA-========================-GCUGGCGGC	1	1.5	43255	1520	UAUCGGAAG-======C================-UAUGGAGA
	JNVC02000019	3450699	'Bacteria;Firmicutes;Bacilli;Bacillales;Bacillaceae;Bacillus;'	Bacillus cibi	1539	3435	4973	0	0	..UCGGAGA-========================-GCUGGCGGC	1	1.5	43255	1520	UAUCGGAAG-======C================-UAA
	AP006627	321879	'Bacteria;Firmicutes;Bacilli;Bacillales;Bacillaceae;Bacillus;'	Bacillus clausii KSM-K16	1553	11675	13227	0	0	UAACGGAGA-========================-GCUGGCGGC	1	1.5	43255	1520	UAUCGGAAG-======C================-U
	AB362706	46890	'Bacteria;Firmicutes;Bacilli;Bacillales;Bacillaceae;Bacillus;'	Bacillus coagulans	1549	1	1549	1	1	.....UAGA-========a===============-GCUGGCGGC	5	5.3	43255	1520	UAUCGGAAG-======U=========Cu=C==a-
	CP002472	462936	'Bacteria;Firmicutes;Bacilli;Bacillales;Bacillaceae;Bacillus;'	Bacillus coagulans 2-6	1547	11066	12612	0	0	......AGA-========================-GCUGGCGGC	1	1.5	43255	1520	UAUCGGAAG-======C===============
	CP000764	462143	'Bacteria;Firmicutes;Bacilli;Bacillales;Bacillaceae;Bacillus;'	Bacillus cytotoxicus NVH 391-98	1544	9424	10967	0	0	......AGA-========================-GCUGGCGGC	1	1.5	43255	1520	UAUCGGAAG-======C===============
	AY443034	370780	'Bacteria;Firmicutes;Bacilli;Bacillales;Bacillaceae;Bacillus;'	Bacillus farraginis	1540	1	1540	1	1.5	......AGA-=================C======-GNUGGCGGN	1	1.5	43255	1520	UAUCGGAAG-======C==============
	FJ937920	1200833	'Bacteria;Firmicutes;Bacilli;Bacillales;Bacillaceae;Bacillus;'	Bacillus gibsonii	1544	1	1544	0	0	......AGA-========================-GCUGGCGGC	0	0	43255	1520	UAUCGGAAG-=====================
	AY148429	341482	'Bacteria;Firmicutes;Bacilli;Bacillales;Bacillaceae;Bacillus;'	Bacillus hackensackii	1547	1	1547	0	0	...UGGAGA-========================-GCUGGCGGC	0	0	43255	1520	UAUCGGAAG-======N==============
	AB013373	5851	'Bacteria;Firmicutes;Bacilli;Bacillales;Bacillaceae;Bacillus;'	Bacillus halodurans	1553	4376	5928	0	0	UUAUGGAGA-========================-GCUGGCGGC	1	1.5	43255	1520	UAUCGGAAG-======C================-U
	BA000004	455317	'Bacteria;Firmicutes;Bacilli;Bacillales;Bacillaceae;Bacillus;'	Bacillus halodurans C-125	1552	22819	24370	0	0	UUAUGGAGA-========================-GCUGGCGGC	1	1.5	43255	1520	UAUCGGAAG-======C================-U
	BAUU01000088	456482	'Bacteria;Firmicutes;Bacilli;Bacillales;Bacillaceae;Bacillus;'	Bacillus hemicellulosilyticus JCM 9152	1554	56	1609	0	0	UUAUGGAGA-========================-GCUGGCGGC	1	1.5	43255	1520	UAUCGGAAG-======C================-U
	JQ039974	3456399	'Bacteria;Firmicutes;Bacilli;Bacillales;Bacillaceae;Bacillus;'	Bacillus horneckiae	1543	1	1543	1	1.5	...AAUUCU-C=======================-GCUGGCGGC	2	2.6	43255	1520	UAUCGGAAG-======C==============A=-CAACCU
	JGVU02000005	3147264	'Bacteria;Firmicutes;Bacilli;Bacillales;Bacillaceae;Bacillus;'	Bacillus indicus LMG 22858	1542	62123	63664	0	0	CUUCGGAGA-========================-GCUGGCGGC	1	1.5	43255	1520	UAUCGGAAG-======C================-UAA
	CP006643	464010	'Bacteria;Firmicutes;Bacilli;Bacillales;Bacillaceae;Bacillus;'	Bacillus infantis NRRL B-14911	1554	11379	12932	0	0	AUAUGGAGA-========================-GCUGGCGGC	1	1.5	43255	1520	UAUCGGAAG-======C================-UA
	EU231623	803588	'Bacteria;Firmicutes;Bacilli;Bacillales;Bacillaceae;Bacillus;'	Bacillus licheniformis	1542	1	1542	0	0	......AGA-========================-GCUGGCGGC	1	1.5	43255	1520	UAUCGGAAG-======C==============
	CP000002	461798	'Bacteria;Firmicutes;Bacilli;Bacillales;Bacillaceae;Bacillus;'	Bacillus licheniformis DSM 13 = ATCC 14580	1545	9909	11453	0	0	......AGA-========================-GCUGGCGGC	1	1.5	43255	1520	UAUCGGAAG-======C================-U
	HM771671	2222190	'Bacteria;Firmicutes;Bacilli;Bacillales;Bacillaceae;Bacillus;'	Bacillus megaterium	1545	1	1545	0	0	.......GA-========================-GCUGGCGGC	1	1.5	43255	1520	UAUCGGAAG-======C================-U
	JJMH01000057	3151068	'Bacteria;Firmicutes;Bacilli;Bacillales;Bacillaceae;Bacillus;'	Bacillus megaterium NBRC 15308 = ATCC 14581	1555	25	1579	0	0	CUUCGGAGA-========================-GCUGGCGGC	1	1.5	43255	1520	UAUCGGAAG-======C================-UA
	CP003017	463215	'Bacteria;Firmicutes;Bacilli;Bacillales;Bacillaceae;Bacillus;'	Bacillus megaterium WSH-002	1552	356444	357995	0	0	..UCGGAGA-========================-GCUGGCGGC	1	1.5	43255	1520	UAUCGGAAG-======C================-UA
	JQ435670	3647587	'Bacteria;Firmicutes;Bacilli;Bacillales;Bacillaceae;Bacillus;'	Bacillus methanolicus	1548	1	1548	0	0	.....GAGA-========================-GCUGGCGGC	1	1.5	43255	1520	UAUCGGAAG-======C================-U
	AFEU01000001	232210	'Bacteria;Firmicutes;Bacilli;Bacillales;Bacillaceae;Bacillus;'	Bacillus methanolicus PB1	1561	796818	798378	0	0	UUUUGGAGA-========================-GCUGGCGGC	1	1.5	43255	1520	UAUCGGAAG-======C================-UAAGGA
	CP009679	465022	'Bacteria;Firmicutes;Bacilli;Bacillales;Bacillaceae;Bacillus;'	Bacillus methylotrophicus	1548	9761	11308	0	0	.AUCGGAGA-========================-GCUGGCGGC	1	1.5	43255	1520	UAUCGGAAG-======C===============
	JF418154	2910920	'Bacteria;Firmicutes;Bacilli;Bacillales;Bacillaceae;Bacillus;'	Bacillus mycoides	1559	1	1559	0	0	.......GA-========================-GCUGGCGGC	1	1.5	43255	1520	UAUCGGAAG-======C================-U
	JRJU01000082	3796026	'Bacteria;Firmicutes;Bacilli;Bacillales;Bacillaceae;Bacillus;'	Bacillus okhensis	1557	21	1577	0	0	UUAUGGAGA-========================-GCUGGCGGC	1	1.5	43255	1520	UAUCGGAAG-======C================-UA
	AY988598	447552	'Bacteria;Firmicutes;Bacilli;Bacillales;Bacillaceae;Bacillus;'	Bacillus oleronius	1548	1	1548	0	0	...UGGAGA-========================-GCUGGCGGC	0	0	43255	1520	UAUCGGAAG-======N==============
	CP001878	462613	'Bacteria;Firmicutes;Bacilli;Bacillales;Bacillaceae;Bacillus;'	Bacillus pseudofirmus OF4	1561	11542	13102	0	0	UUAUGGAGA-========================-GCUGGCGGC	1	1.5	43255	1520	UAUCGGAAG-======C================-UAUGGAG
	AB048252	9015	'Bacteria;Firmicutes;Bacilli;Bacillales;Bacillaceae;Bacillus;'	Bacillus pumilus	1548	1	1548	0	0	...UGGAGA-========================-GCUGGCGGC	3	3.6	43255	1520	UAUCGGAAG-======C==============Aa-
	CP000813	462167	'Bacteria;Firmicutes;Bacilli;Bacillales;Bacillaceae;Bacillus;'	Bacillus pumilus SAFR-032	1551	9570	11120	0	0	CCUCGGAGA-========================-GCUGGCGGC	1	1.5	43255	1520	UAUCGGAAG-======C================-UA
	AY373319	364216	'Bacteria;Firmicutes;Bacilli;Bacillales;Bacillaceae;Bacillus;'	Bacillus smithii	1548	1	1548	0	0	......AGA-========================-GCUGGCGGC	1	1.5	43255	1520	UAUCGGAAG-======C==============
	AB016269	6274	'Bacteria;Firmicutes;Bacilli;Bacillales;Planococcaceae;Psychrobacillus;'	Bacillus sp.	1542	1	1542	1	1	......AGA-========a===============-GCUGGCGGC	2	2.6	43255	1520	UAUCGGAAG-======U==============A
	CP005586	463888	'Bacteria;Firmicutes;Bacilli;Bacillales;Bacillaceae;Bacillus;'	Bacillus sp. 1NLA3E	1554	10447	12000	0	0	..UUGGAGA-========================-GCUGGCGGC	1	1.5	43255	1520	UAUCGGAAG-======C================-UAAGGA
	AF166093	198843	'Bacteria;Firmicutes;Bacilli;Bacillales;Bacillaceae;Virgibacillus;'	Bacillus sp. 2-9-3	1560	1	1560	0	0	...UGGAGA-========================-GCUGGCGGC	0	0	43255	1520	UAUCGGAAG-======N==============
	GQ249103	1461789	'Bacteria;Firmicutes;Bacilli;Bacillales;Bacillaceae;Bacillus;'	Bacillus sp. 69(2009)	1551	1	1551	4	3.4	.CACAAAGA-====UgAu================-GCUGGCGGC	4	4.7	43255	1520	UAUCGGAAG-======C=============ACa-C
	JXAJ01000001	4102763	'Bacteria;Firmicutes;Bacilli;Bacillales;Bacillaceae;Bacillus;'	Bacillus sp. A053	1555	68191	69745	0	0	UAUCGGAGA-========================-GCUGGCGGC	1	1.5	43255	1520	UAUCGGAAG-======C================-UAA
	JQ796005	3747687	'Bacteria;Firmicutes;Bacilli;Bacillales;Bacillaceae;Bacillus;'	Bacillus sp. ASC698	1541	1	1541	0	0	......AGA-========================-GCUGGCGGC	2	2.1	43255	1520	UAUCGGAAG-======C=====g=======
	EU910583	993090	'Bacteria;Firmicutes;Bacilli;Bacillales;Bacillaceae;Bacillus;'	Bacillus sp. B10(2008)	1545	1	1545	0	0	......AGA-========================-GCUGGCGGC	3	3.6	43255	1520	UAUCGGAAG-======C==============Aa-U
	AAXV01000015	4423	'Bacteria;Firmicutes;Bacilli;Bacillales;Planococcaceae;Solibacillus;'	Bacillus sp. B14905	1546	84034	85579	0	0	UUAUGGAGA-========================-GCUGGCGGC	1	1.5	43255	1520	UAUCGGAAG-======C================-UAAGGA
	GU321096	1596766	'Bacteria;Firmicutes;Bacilli;Bacillales;Bacillaceae;Bacillus;'	Bacillus sp. B20	1543	1	1543	0	0	......AGA-========================-GCUGGCGGC	1	1.5	43255	1520	UAUCGGAAG-======C==============
	AY608983	389143	'Bacteria;Firmicutes;Bacilli;Bacillales;Bacillaceae;'	Bacillus sp. BGSC W9A6	1560	1	1560	0	0	UUUUGGAGA-========================-GCUGGCGGC	1	1.5	43255	1520	UACCGGAAG-======C================-U
	AY608954	389114	'Bacteria;Firmicutes;Bacilli;Bacillales;Bacillaceae;Geobacillus;'	Bacillus sp. BGSC W9A68	1560	1	1560	0	0	CUAUGGAGA-========================-GCUGGCGGC	1	1.5	43255	1520	UACCGGAAG-======C================-U
	CP009938	465088	'Bacteria;Firmicutes;Bacilli;Bacillales;Bacillaceae;Bacillus;'	Bacillus sp. BH072	1555	558846	560400	0	0	UAUCGGAGA-========================-GCUGGCGGC	1	1.5	43255	1520	UAUCGGAAG-======C================-UAA
	HQ588863	2538822	'Bacteria;Firmicutes;Bacilli;Bacillales;Bacillaceae;Bacillus;'	Bacillus sp. BZ69	1542	1	1542	0	0	......AGA-========================-GCUGGCGGC	1	1.5	43255	1520	UAUCGGAAG-======C==============
	HQ588864	2538823	'Bacteria;Firmicutes;Bacilli;Bacillales;Bacillaceae;Fictibacillus;'	Bacillus sp. BZ85	1542	1	1542	0	0	......AGA-========================-GCUGGCGGC	1	1.5	43255	1520	UAUCGGAAG-======C==============
	JQ435699	3647616	'Bacteria;Proteobacteria;Betaproteobacteria;Burkholderiales;Comamonadaceae;Aquabacterium;'	Bacillus sp. CE2(2012)	1527	1	1527	2	2.6	.....GAGA-=================AU=====-GCUGGCGGC	1	1.5	43255	1520	UAUCGGAAG-======C================-U
	FJ764774	1160118	'Bacteria;Firmicutes;Bacilli;Bacillales;Bacillaceae;Bacillus;'	Bacillus sp. E-163	1606	1	1606	1	1.1	CCGGCCUGA-=C======================-GCUGGCGGC	2	3	43255	1520	UAUCGGAAG-=====AC================-A
	FJ764775	1160119	'Bacteria;Firmicutes;Bacilli;Bacillales;Bacillaceae;Bacillus;'	Bacillus sp. E-172	1551	1	1551	1	1.1	.....UUGA-=C======================-GCUGGCGGC	2	3	43255	1520	UAUCGGAAG-=====AC================-AAA
	KC545357	4278527	'Bacteria;Firmicutes;Bacilli;Bacillales;Bacillaceae;Bacillus;'	Bacillus sp. EF4A-B288	1557	1	1557	0	0	GCAGAUAGA-========================-GCUGGCGGC	3	3.2	43255	1520	UAUCGGAAG-======C==============Au-CUUGC
	KP064510	4859252	'Bacteria;Firmicutes;Bacilli;Bacillales;Bacillaceae;Bacillus;'	Bacillus sp. enrichment culture	1558	1	1558	0	0	....UUAGA-========================-GCUGGCGGC	3	3.6	43255	1520	UAUCGGAAG-======C==============Aa-UCGAAU
	JX202598	3834280	'Bacteria;Firmicutes;Bacilli;Bacillales;Bacillaceae;Bacillus;'	Bacillus sp. enrichment culture clone TVT5.2	1545	1	1545	1	1	......AGA-========a===============-GCUGGCGGC	1	1.5	43255	1520	UAUCGGAAG-======C==============
	DQ416797	538844	'Bacteria;Firmicutes;Bacilli;Bacillales;Planococcaceae;Lysinibacillus;'	Bacillus sp. G1DM-22	1557	1	1557	1	1	...UCCAGA-========a===============-GCUGGCGGC	3	3.2	43255	1520	UAUCGGAAG-======C==============Cu-AGAAC
	DQ416780	538827	'Bacteria;Firmicutes;Bacilli;Bacillales;Bacillaceae;Bacillus;'	Bacillus sp. G1DM-7	1556	1	1556	1	1	...UCCAGA-========a===============-GCUGGCGGC	3	3.2	43255	1520	UAUCGGAAG-======C==============Cu-AGACCU
	DQ416786	538833	'Bacteria;Firmicutes;Bacilli;Bacillales;Bacillaceae;Bacillus;'	Bacillus sp. G2DM-51	1551	1	1551	1	1	...UCCAGA-========a===============-GCUGGCGGC	3	3.2	43255	1520	UAUCGGAAG-======C==============Cu-AGA
	EU158325	785536	'Bacteria;Firmicutes;Bacilli;Bacillales;Bacillaceae;Bacillus;'	Bacillus sp. HBUM 84231	1553	1	1553	0	0	......AGA-========================-GCUGGCGGC	1	1.5	43255	1520	UAUCGGAAG-======C================-UA
	HQ652870	2550052	'Bacteria;Firmicutes;Bacilli;Bacillales;Bacillaceae;Bacillus;'	Bacillus sp. HZ-B	1545	1	1545	1	1	......AGA-========a===============-GCUGGCGGC	2	2.6	43255	1520	UAUCGGAAG-======C==============A=-C
	KC589238	4286091	'Bacteria;Firmicutes;Bacilli;Bacillales;Planococcaceae;Solibacillus;'	Bacillus sp. I12B-00915	1544	1	1544	0	0	.......GA-========================-GCUGGCGGC	1	1.5	43255	1520	UAUCGGAAG-======C==============
	GU566325	1720015	'Bacteria;Firmicutes;Bacilli;Bacillales;Bacillaceae;Bacillus;'	Bacillus sp. JU1(2010)	1544	1	1544	0	0	.....UAGA-========================-GCUGGCGGC	2	2.6	43255	1520	UAUCGGAAG-======C==============A
	AY172987	344147	'Bacteria;Firmicutes;Bacilli;Bacillales;Bacillaceae;Bacillus;'	Bacillus sp. 'kanghwensis'	1564	1	1564	0	0	AGUGAUUGA-========================-GCUGGCGGC	1	1.5	43255	1520	UAUCGGAAG-======C================-UAAUCGAAU
	GU566318	1720008	'Bacteria;Firmicutes;Bacilli;Bacillales;Bacillaceae;Bacillus;'	Bacillus sp. KL2(2010)	1548	1	1548	0	0	.......GA-========================-GCUGGCGGC	3	3.6	43255	1520	UAUCGGAAG-======C=============A=a-
	AB044748	8699	'Bacteria;Firmicutes;Bacilli;Bacillales;Bacillaceae;Bacillus;'	Bacillus sp. KSM-K38	1563	1	1563	0	0	...UGGAGA-========================-GCUGGCGGC	1	1.5	43255	1520	UACCGGAAG-======C==============
	AB073167	10918	'Bacteria;Firmicutes;Bacilli;Bacillales;Bacillaceae;Bacillus;'	Bacillus sp. KSM-P358	1548	1	1548	0	0	...UGGAGA-========================-GCUGGCGGC	1	1.5	43255	1520	UAUCGGAAG-======C==============
	GU726175	1772054	'Bacteria;Firmicutes;Bacilli;Bacillales;Bacillaceae;Bacillus;'	Bacillus sp. KZ_AaeF_Ma1	1544	1	1544	0	0	......AGA-========================-GCUGGCGGC	1	1.5	43255	1520	UAUCGGAAG-======C==============
	JX312611	3867343	'Bacteria;Firmicutes;Bacilli;Bacillales;Bacillaceae;Bacillus;'	Bacillus sp. LC22	1545	1	1545	0	0	.......GA-========================-GCUGGCGGC	1	1.5	43255	1520	UAUCGGAAG-======C================-U
	DQ323983	521795	'Bacteria;Firmicutes;Bacilli;Bacillales;Bacillaceae;Bacillus;'	Bacillus sp. LEV-006	1553	1	1553	0	0	......AGA-========================-GCUGGCGGC	1	1.5	43255	1520	UAUCGGAAG-======C==============
	FJ937886	1200799	'Bacteria;Firmicutes;Bacilli;Bacillales;Bacillaceae;Fictibacillus;'	Bacillus sp. LS23	1541	1	1541	0	0	......AGA-========================-GCUGGCGGC	0	0	43255	1520	UAUCGGAAG-=====================
	FJ937891	1200804	'Bacteria;Firmicutes;Bacilli;Bacillales;Bacillaceae;Fictibacillus;'	Bacillus sp. LS29	1540	1	1540	0	0	......AGA-========================-GCUGGCGGC	1	1.5	43255	1520	UAUCGGAAG-======U==============
	FJ937899	1200812	'Bacteria;Firmicutes;Bacilli;Bacillales;Bacillaceae;Bacillus;'	Bacillus sp. LS48	1556	1	1556	0	0	......AGA-========================-GCUGGCGGC	1	1.5	43255	1520	UAUCGGAAG-======U==============
	FJ937901	1200814	'Bacteria;Firmicutes;Bacilli;Bacillales;Bacillaceae;Bacillus;'	Bacillus sp. LS52	1542	1	1542	0	0	......AGA-========================-GCUGGCGGC	0	0	43255	1520	UAUCGGAAG-=====================
	FJ937903	1200816	'Bacteria;Firmicutes;Bacilli;Bacillales;Bacillaceae;Bacillus;'	Bacillus sp. LS56	1543	1	1543	0	0	......AGA-========================-GCUGGCGGC	1	1.5	43255	1520	UAUCGGAAG-======U==============
	KF899846	4581581	'Bacteria;Firmicutes;Bacilli;Bacillales;Bacillaceae;Bacillus;'	Bacillus sp. MD1	1544	1	1544	0	0	......AGA-========================-GCUGGCGGC	1	1.5	43255	1520	UAUCGGAAG-======C===============
	DQ350829	529661	'Bacteria;Firmicutes;Bacilli;Bacillales;Bacillaceae;Bacillus;'	Bacillus sp. MH101	1546	1	1546	0	0	......AGA-========================-GCUGGCGGC	1	1.5	43255	1520	UAUCGGAAG-======C==============
	DQ350832	529664	'Bacteria;Firmicutes;Bacilli;Bacillales;Bacillaceae;Bacillus;'	Bacillus sp. MH602	1548	1	1548	0	0	......AGA-========================-GCUGGCGGC	1	1.5	43255	1520	UAUCGGAAG-======C==============
	AB062678	10149	'Bacteria;Firmicutes;Bacilli;Bacillales;Bacillaceae;Bacillus;'	Bacillus sp. MK03	1545	1	1545	0	0	...UGGAGA-========================-GCUGGCGGC	0	0	43255	1520	UAUCGGAAG-======N==============
	AB055097	9601	'Bacteria;Firmicutes;Bacilli;Bacillales;Bacillaceae;Bacillus;'	Bacillus sp. NCIB 12289	1547	1	1547	0	0	.UUUGGAGA-========================-GCUGGCGGC	1	1.5	43255	1520	UAUCGGAAG-======C==============
	AAOX01000008	3560	'Bacteria;Firmicutes;Bacilli;Bacillales;Bacillaceae;Bacillus;'	Bacillus sp. NRRL B-14911	1556	74726	76281	0	0	.UAUGGAGA-========================-GCUGGCGGC	1	1.5	43255	1520	UAUCGGAAG-======C================-UAAGGAA
	AP013294	322144	'Bacteria;Firmicutes;Bacilli;Bacillales;Planococcaceae;Sporosarcina;'	Bacillus sp. OxB-1	1547	22818	24364	0	0	....GGAGA-========================-GCUGGCGGC	1	1.5	43255	1520	UAUCGGAAG-======C===============
	AM900772	304406	'Bacteria;Firmicutes;Bacilli;Bacillales;Bacillaceae;Bacillus;'	Bacillus sp. PA23	1545	1	1545	1	1.1	......UGA-======A=================-GCUGGCGGC	2	2.6	43255	1520	UAUCGGAAG-======C============A=
	AM900773	304407	'Bacteria;Firmicutes;Bacilli;Bacillales;Planococcaceae;Lysinibacillus;'	Bacillus sp. PA24	1542	1	1542	0	0	......AGA-========================-GCUGGCGGC	1	1.5	43255	1520	UAUCGGAAG-======C==============
	AM900775	304409	'Bacteria;Firmicutes;Bacilli;Bacillales;Bacillaceae;Bacillus;'	Bacillus sp. PA27	1542	1	1542	0	0	......AGA-========================-GCUGGCGGC	3	3.7	43255	1520	UAUCGGAAG-======C===UC=========
	CP010406	465164	'Bacteria;Firmicutes;Bacilli;Bacillales;Bacillaceae;Bacillus;'	Bacillus sp. Pc3	1555	1211430	1212984	0	0	UAUCGGAGA-========================-GCUGGCGGC	1	1.5	43255	1520	UAUCGGAAG-======C================-UAA
	GU391528	1608165	'Bacteria;Firmicutes;Bacilli;Bacillales;Bacillaceae;Bacillus;'	Bacillus sp. Pd3T	1542	1	1542	0	0	......AGA-========================-GCUGGCGGC	0	0	43255	1520	UAUCGGAAG-=====================
	GU391543	1608180	'Bacteria;Firmicutes;Bacilli;Bacillales;Planococcaceae;Lysinibacillus;'	Bacillus sp. Pm2	1555	1	1555	1	1	....CCAGA-========a===============-GCUGGCGGC	3	3.2	43255	1520	UAUCGGAAG-======C==============Cu-AGACUGC
	HM771667	2222186	'Bacteria;Firmicutes;Bacilli;Bacillales;Bacillaceae;Bacillus;'	Bacillus sp. PPB12	1544	1	1544	0	0	.......GA-========================-GCUGGCGGC	1	1.5	43255	1520	UAUCGGAAG-======C================-U
	HM771657	2222176	'Bacteria;Firmicutes;Bacilli;Bacillales;Bacillaceae;Bacillus;'	Bacillus sp. PPB2	1547	1	1547	0	0	.......GA-========================-GCUGGCGGC	1	1.5	43255	1520	UAUCGGAAG-======C================-U
	KF548121	4524632	'Bacteria;Firmicutes;Bacilli;4-15;'	Bacillus sp. PSBA05	1494	1	1494	1	1.1	AUCCCAAGA-=C======================-GCUGGCGGC	2	2.6	43255	1520	UAUCGGAAG-======C==============A=-GUCGGCACC
	GU566359	1720049	'Bacteria;Firmicutes;Bacilli;Bacillales;Bacillaceae;Bacillus;'	Bacillus sp. RS(2010)	1543	1	1543	0	0	......AGA-========================-GCUGGCGGC	3	3.6	43255	1520	UAUCGGAAG-======C==============Aa-
	KF956702	4589667	'Bacteria;Firmicutes;Bacilli;Bacillales;Bacillaceae;Bacillus;'	Bacillus sp. S22906	1546	1	1546	1	1	....UUAGA-========a===============-GCUGGCGGC	2	2.6	43255	1520	UAUCGGAAG-======C==============C
	HQ620634	2545202	'Bacteria;Firmicutes;Bacilli;Bacillales;Bacillaceae;Bacillus;'	Bacillus sp. SCULCB HNA-14	1570	1	1570	0	0	....UCAGA-========================-GCUGGCGGC	3	3.6	43255	1520	UAUCGGAAG-======C==============Aa-GCUUGGUAC
	ABCF01000008	183811	'Bacteria;Firmicutes;Bacilli;Bacillales;Bacillaceae;Bacillus;'	Bacillus sp. SG-1	1556	38290	39845	0	0	..UCGGAGA-========================-GCUGGCGGC	1	1.5	43255	1520	UAUCGGAAG-======C================-UAAGGA
	JX660686	3919810	'Bacteria;Firmicutes;Bacilli;Bacillales;Bacillaceae;Bacillus;'	Bacillus sp. SSAL-6	1542	1	1542	0	0	.....CAGA-========================-GCUGGCGGC	1	1.5	43255	1520	UAUCGGAAG-======C=============
	EU231640	803605	'Bacteria;Firmicutes;Bacilli;Bacillales;Bacillaceae;Bacillus;'	Bacillus sp. TCCC11054	1545	1	1545	0	0	.....GAGA-========================-GCUGGCGGC	2	2.6	43255	1520	UAUCGGAAG-======C==============A
	BAWL01000055	456528	'Bacteria;Firmicutes;Bacilli;Bacillales;Bacillaceae;Bacillus;'	Bacillus sp. TS-2	1546	20	1565	0	0	....GGAGA-========================-GCUGGCGGC	1	1.5	43255	1520	UAUCGGAAG-======C===============
	GU014293	1539259	'Bacteria;Firmicutes;Bacilli;Bacillales;Bacillaceae;Bacillus;'	Bacillus sp. VITABR13	1556	1	1556	0	0	..CCUUUGA-========================-GCGGGCGGC	4	4.3	43255	1520	UAUCGGAAG-======C============A=Au-AUU
	CP010075	465114	'Bacteria;Firmicutes;Bacilli;Bacillales;Bacillaceae;Bacillus;'	Bacillus sp. WP8	1554	9659	11212	0	0	UUUCGGAGA-========================-GCUGGCGGC	1	1.5	43255	1520	UAUCGGAAG-======C================-UAA
	CP008855	464758	'Bacteria;Firmicutes;Bacilli;Bacillales;Bacillaceae;Bacillus;'	Bacillus sp. X1(2014)	1552	388030	389581	0	0	...UGGAGA-========================-GCUGGCGGC	1	1.5	43255	1520	UAUCGGAAG-======C================-UA
	HM598405	2147043	'Bacteria;Firmicutes;Bacilli;Bacillales;Bacillaceae;Bacillus;'	Bacillus sp. X10-7	1569	1	1569	0	0	...AUUAGA-========================-GCUGGCGGC	3	3.6	43255	1520	UACCGGAAG-======C==============Aa-UC
	AY880316	421009	'Bacteria;Firmicutes;Bacilli;Bacillales;Bacillaceae;Bacillus;'	Bacillus sp. YAS1	1541	1	1541	0	0	.....CAGA-========================-GCUGGCGGC	1	1.5	43255	1520	UAUCGGAAG-======C==============
	KF811034	4565797	'Bacteria;Firmicutes;Bacilli;Bacillales;Bacillaceae;Bacillus;'	Bacillus sp. YIM M13235	1571	1	1571	0	0	CCCUUCAGA-========================-GCUGGCGGC	4	4.8	43255	1520	UAUCGGAAG-======C=============AAG-GGCAGCUGG
	DQ100073	492325	'Bacteria;Firmicutes;Bacilli;Bacillales;Bacillaceae;Ureibacillus;'	Bacillus sp. YM-1	1548	1	1548	0	0	......AGA-========================-GCUGGCGGC	1	1.5	43255	1520	UAUCGGAAG-======C================-U
	CP010014	465102	'Bacteria;Firmicutes;Bacilli;Bacillales;Bacillaceae;Bacillus;'	Bacillus sp. YP1	1556	392439	393994	0	0	UAUCGGAGA-========================-GCUGGCGGC	1	1.5	43255	1520	UAUCGGAAG-======C================-UAA
	AF414443	216569	'Bacteria;Firmicutes;Bacilli;Bacillales;Bacillaceae;Bacillus;'	Bacillus sp. YY	1545	1	1545	0	0	...UGGAGA-========================-GCUGGCGGC	0	0	43255	1520	UAUCGGAAG-======N==============
	FR733689	1296889	'Bacteria;Firmicutes;Bacilli;Bacillales;Bacillaceae;Bacillus;'	Bacillus subterraneus	1539	1	1539	0	0	.........-========================-GCUGGCGGC	1	1.5	43255	1520	UAUCGGAAG-======C==============
	AB042061	8568	'Bacteria;Firmicutes;Bacilli;Bacillales;Bacillaceae;Bacillus;'	Bacillus subtilis	1553	1	1553	0	0	UAUCGGAGA-========================-GCUGGCGGC	1	1.5	43255	1520	UAUCGGAAG-======C================-U
	AP012496	322107	'Bacteria;Firmicutes;Bacilli;Bacillales;Bacillaceae;Bacillus;'	Bacillus subtilis BEST7003	1551	9810	11360	0	0	UAUCGGAGA-========================-GCUGGCGGC	1	1.5	43255	1520	UAUCGGAAG-======C===============
	CP002468	462932	'Bacteria;Firmicutes;Bacilli;Bacillales;Bacillaceae;Bacillus;'	Bacillus subtilis BSn5	1559	2221825	2223383	0	0	UAUCGGAGA-========================-GCUGGCGGC	1	1.5	43255	1520	UAUCGGAAG-======C================-UAAGGA
	CAUC01000012	458946	'Bacteria;Firmicutes;Bacilli;Bacillales;Bacillaceae;Bacillus;'	Bacillus subtilis E1	1554	51	1604	0	0	UAUCGGAGA-========================-GCUGGCGGC	1	1.5	43255	1520	UAUCGGAAG-======C================-UA
	CP003783	463605	'Bacteria;Firmicutes;Bacilli;Bacillales;Bacillaceae;Bacillus;'	Bacillus subtilis QB928	1555	9810	11364	0	0	UAUCGGAGA-========================-GCUGGCGGC	1	1.5	43255	1520	UAUCGGAAG-======C================-UA
	AMXN01000021	319074	'Bacteria;Firmicutes;Bacilli;Bacillales;Bacillaceae;Bacillus;'	Bacillus subtilis subsp. inaquosorum KCTC 13429	1543	4	1546	0	0	......AGA-========================-GCUGGCGGC	1	1.5	43255	1520	UAUCGGAAG-======C===============
	CP010434	465175	'Bacteria;Firmicutes;Bacilli;Bacillales;Bacillaceae;Bacillus;'	Bacillus subtilis subsp. spizizenii	1555	9751	11305	0	0	UAUCGGAGA-========================-GCUGGCGGC	1	1.5	43255	1520	UAUCGGAAG-======C================-UAA
	ADGS01000029	187282	'Bacteria;Firmicutes;Bacilli;Bacillales;Bacillaceae;Bacillus;'	Bacillus subtilis subsp. spizizenii ATCC 6633	1558	69	1626	0	0	UAUCGGAGA-========================-GCUGGCGGC	1	1.5	43255	1520	UAUCGGAAG-======C================-UAAGGA
	CP002183	462783	'Bacteria;Firmicutes;Bacilli;Bacillales;Bacillaceae;Bacillus;'	Bacillus subtilis subsp. spizizenii str. W23	1559	9750	11308	0	0	UAUCGGAGA-========================-GCUGGCGGC	1	1.5	43255	1520	UAUCGGAAG-======C================-UAAGGA
	CP010314	465147	'Bacteria;Firmicutes;Bacilli;Bacillales;Bacillaceae;Bacillus;'	Bacillus subtilis subsp. subtilis	1556	9810	11365	0	0	UAUCGGAGA-========================-GCUGGCGGC	1	1.5	43255	1520	UAUCGGAAG-======C================-UAA
	AL009126	272050	'Bacteria;Firmicutes;Bacilli;Bacillales;Bacillaceae;Bacillus;'	Bacillus subtilis subsp. subtilis str. 168	1555	9810	11364	0	0	UAUCGGAGA-========================-GCUGGCGGC	1	1.5	43255	1520	UAUCGGAAG-======C================-UA
	CP004405	463838	'Bacteria;Firmicutes;Bacilli;Bacillales;Bacillaceae;Bacillus;'	Bacillus subtilis subsp. subtilis str. BAB-1	1559	9809	11367	0	0	UAUCGGAGA-========================-GCUGGCGGC	1	1.5	43255	1520	UAUCGGAAG-======C================-UAAGGA
	CP007409	464441	'Bacteria;Firmicutes;Bacilli;Bacillales;Bacillaceae;Bacillus;'	Bacillus subtilis subsp. subtilis str. OH 131.1	1554	9811	11364	0	0	UAUCGGAGA-========================-GCUGGCGGC	1	1.5	43255	1520	UAUCGGAAG-======C================-UA
	CP005997	463925	'Bacteria;Firmicutes;Bacilli;Bacillales;Bacillaceae;Bacillus;'	Bacillus subtilis TO-A	1548	9817	11364	0	0	....GGAGA-========================-GCUGGCGGC	1	1.5	43255	1520	UAUCGGAAG-======C================-UA
	CP004019	463747	'Bacteria;Firmicutes;Bacilli;Bacillales;Bacillaceae;Bacillus;'	Bacillus subtilis XF-1	1561	10025	11585	0	0	UAUCGGAGA-========================-GCUGGCGGC	1	1.5	43255	1520	UAUCGGAAG-======C================-UAAGGAUAU
	L27478	4872384	'Bacteria;Firmicutes;Bacilli;Bacillales;Bacillaceae;Bacillus;'	Bacillus thermoamylovorans	1544	1	1544	0	0	......AGA-========================-GCUGGCGGC	2	2.6	43255	1520	UAUCGGAAG-======C==============A
	AY288912	355613	'Bacteria;Firmicutes;Bacilli;Bacillales;Bacillaceae;Caldibacillus;'	Bacillus thermozeamaize	1554	1	1554	0	0	...UGGAGA-========================-GCUGGCGGC	0	0	43255	1520	UAUCGGAAG-======N==============
	AM778995	301809	'Bacteria;Firmicutes;Bacilli;Bacillales;Bacillaceae;Bacillus;'	Bacillus thuringiensis	1555	69	1623	0	0	UAUUGGAGA-========================-GCUGGCGGC	1	1.5	43255	1520	UAUCGGAAG-======C================-U
	CP003752	463592	'Bacteria;Firmicutes;Bacilli;Bacillales;Bacillaceae;Bacillus;'	Bacillus thuringiensis HD-771	1563	3400872	3402434	0	0	UAUUGGAGA-========================-GCUGGCGGC	1	1.5	43255	1520	UAUCGGAAG-======C================-UAUGGAGA
	CP003763	463594	'Bacteria;Firmicutes;Bacilli;Bacillales;Bacillaceae;Bacillus;'	Bacillus thuringiensis HD-789	1563	80722	82284	0	0	UAUUGGAGA-========================-GCUGGCGGC	1	1.5	43255	1520	UAUCGGAAG-======C================-UAUGGAGA
	CP002508	462946	'Bacteria;Firmicutes;Bacilli;Bacillales;Bacillaceae;Bacillus;'	Bacillus thuringiensis serovar finitimus YBT-020	1563	9307	10869	0	0	UAUUGGAGA-========================-GCUGGCGGC	1	1.5	43255	1520	UAUCGGAAA-======C================-UAUGGAGA
	CP010089	465117	'Bacteria;Firmicutes;Bacilli;Bacillales;Bacillaceae;Bacillus;'	Bacillus thuringiensis serovar galleriae	1556	58645	60200	0	0	UAUUGGAGA-========================-GCUGGCGGC	1	1.5	43255	1520	UAUCGGAAG-======C================-UA
	CP004870	463852	'Bacteria;Firmicutes;Bacilli;Bacillales;Bacillaceae;Bacillus;'	Bacillus thuringiensis serovar kurstaki str. HD-1	1563	14451	16013	0	0	UAUUGGAGA-========================-GCUGGCGGC	1	1.5	43255	1520	UAUCGGAAG-======C================-UAUGGAGA
	CP004858	463851	'Bacteria;Firmicutes;Bacilli;Bacillales;Bacillaceae;Bacillus;'	Bacillus thuringiensis serovar kurstaki str. YBT-1520	1563	9325	10887	0	0	UAUUGGAGA-========================-GCUGGCGGC	1	1.5	43255	1520	UAUCGGAAG-======C================-UAUGGAGA
	CP004123	463796	'Bacteria;Firmicutes;Bacilli;Bacillales;Bacillaceae;Bacillus;'	Bacillus thuringiensis serovar thuringiensis str. IS5056	1544	9202	10745	0	0	.........-========================-GCUGGCGGC	1	1.5	43255	1520	UAUCGGAAG-======C================-U
	CP006863	464129	'Bacteria;Firmicutes;Bacilli;Bacillales;Bacillaceae;Bacillus;'	Bacillus toyonensis BCT-7112	1544	2068708	2070251	0	0	.........-========================-GCUGGCGGC	1	1.5	43255	1520	UAUCGGAAG-======C================-U
	CP000903	462215	'Bacteria;Firmicutes;Bacilli;Bacillales;Bacillaceae;Bacillus;'	Bacillus weihenstephanensis KBAB4	1545	9027	10571	0	0	......AGA-========================-GCUGGCGGC	1	1.5	43255	1520	UAUCGGAAG-======C===============
	DQ298772	518660	'Bacteria;Bacteroidetes;Sphingobacteriia;Sphingobacteriales;Sphingobacteriaceae;Pedobacter;'	bacterium 14A12	1514	1	1514	0	0	......AGA-========================-GCUAGCGGC	1	1.5	43255	1520	UACCGGAAG-======C==============
	DQ298780	518668	'Bacteria;Proteobacteria;Gammaproteobacteria;Xanthomonadales;Xanthomonadaceae;Stenotrophomonas;'	bacterium 14A3	1537	1	1537	2	1.7	......AGA-=================Ag=====-GCUGGCGGU	1	1.5	43255	1520	UAUCGGAAG-======C==============
	DQ298777	518665	'Bacteria;Proteobacteria;Gammaproteobacteria;Xanthomonadales;Xanthomonadaceae;Stenotrophomonas;'	bacterium 14A9	1540	1	1540	2	1.7	......AGA-=================Ag=====-GCUGGCGGU	1	1.5	43255	1520	UAUCGGAAG-======C==============
	DQ298787	518675	'Bacteria;Bacteroidetes;Sphingobacteriia;Sphingobacteriales;Chitinophagaceae;Chitinophaga;'	bacterium 14C13	1519	1	1519	0	0	......AGA-========================-GCUAGCGGC	1	1.5	43255	1520	UAUCGGAAG-======C==============
	KJ136651	4603154	'Bacteria;Firmicutes;Bacilli;Bacillales;Sporolactobacillaceae;uncultured;'	bacterium 18F-2	1555	1	1555	0	0	......AGA-========================-GCUGGCGGC	0	0	43255	1520	UAUCGGAAG-=====================
	KJ136652	4603155	'Bacteria;Firmicutes;Bacilli;Bacillales;Sporolactobacillaceae;uncultured;'	bacterium 18R-2	1555	1	1555	0	0	......AGA-========================-GCUGGCGGC	0	0	43255	1520	UAUCGGAAG-=====================
	KJ136653	4603156	'Bacteria;Firmicutes;Bacilli;Bacillales;Sporolactobacillaceae;uncultured;'	bacterium 18R-4	1555	1	1555	0	0	......AGA-========================-GCUGGCGGC	0	0	43255	1520	UAUCGGAAG-=====================
	DQ298755	518643	'Bacteria;Bacteroidetes;Flavobacteriia;Flavobacteriales;Flavobacteriaceae;Elizabethkingia;'	bacterium 1A9	1510	1	1510	0	0	......AGA-========================-GCUAGCGGG	1	1.5	43255	1520	UACCGGAAG-======C==============
	DQ298782	518670	'Bacteria;Actinobacteria;Actinobacteria;Micrococcales;Micrococcaceae;Arthrobacter;'	bacterium 1B14	1517	1	1517	0	0	......AGA-========================-GCUGGCGGC	1	1.5	43255	1520	UACCGGAAG-======C==============
	DQ298764	518652	'Bacteria;Bacteroidetes;Sphingobacteriia;Sphingobacteriales;Sphingobacteriaceae;Sphingobacterium;'	bacterium 1B1b	1522	1	1522	0	0	......AGA-========================-GCUAGCGGC	1	1.5	43255	1520	UACCGGAAG-======C==============
	DQ298773	518661	'Bacteria;Proteobacteria;Gammaproteobacteria;Xanthomonadales;Xanthomonadaceae;Stenotrophomonas;'	bacterium 1B3	1536	1	1536	2	1.7	......AGA-=================Ag=====-GCUGGCGGU	1	1.5	43255	1520	UAUCGGAAG-======C==============
	DQ298760	518648	'Bacteria;Bacteroidetes;Flavobacteriia;Flavobacteriales;Flavobacteriaceae;Flavobacterium;'	bacterium 3A13	1508	1	1508	0	0	......AGA-========================-GCUAGCGGC	1	1.5	43255	1520	UACCGGAAG-======C==============
	DQ298768	518656	'Bacteria;Bacteroidetes;Sphingobacteriia;Sphingobacteriales;Sphingobacteriaceae;Sphingobacterium;'	bacterium 3A3a	1522	1	1522	0	0	......AGA-========================-GCUAGCGGC	1	1.5	43255	1520	UACCGGAAG-======C==============
	DQ298778	518666	'Bacteria;Proteobacteria;Gammaproteobacteria;Xanthomonadales;Xanthomonadaceae;Stenotrophomonas;'	bacterium 3C10	1537	1	1537	2	1.7	......AGA-=================Ag=====-GCUGGCGGU	1	1.5	43255	1520	UAUCGGAAG-======C==============
	DQ298783	518671	'Bacteria;Actinobacteria;Actinobacteria;Micrococcales;Micrococcaceae;Arthrobacter;'	bacterium 7A1	1519	1	1519	0	0	......AGA-========================-GCUGGCGGC	1	1.5	43255	1520	UACCGGAAG-======C==============
	DQ298771	518659	'Bacteria;Bacteroidetes;Sphingobacteriia;Sphingobacteriales;Sphingobacteriaceae;Pedobacter;'	bacterium 7A12	1514	1	1514	0	0	......AGA-========================-GCUAGCGGC	1	1.5	43255	1520	UACCGGAAG-======C==============
	DQ298770	518658	'Bacteria;Bacteroidetes;Sphingobacteriia;Sphingobacteriales;Sphingobacteriaceae;Pedobacter;'	bacterium 7A7	1514	1	1514	0	0	......AGA-========================-GCUAGCGGC	1	1.5	43255	1520	UACCGGAAG-======C==============
	DQ298763	518651	'Bacteria;Bacteroidetes;Flavobacteriia;Flavobacteriales;Flavobacteriaceae;Flavobacterium;'	bacterium 7B4	1508	1	1508	0	0	......AGA-========================-GCUAGCGGC	1	1.5	43255	1520	UACCGGAAG-======C==============
	DQ298776	518664	'Bacteria;Proteobacteria;Gammaproteobacteria;Xanthomonadales;Xanthomonadaceae;Stenotrophomonas;'	bacterium 7B9	1537	1	1537	2	1.7	......AGA-=================Ag=====-GCUGGCGGU	1	1.5	43255	1520	UAUCGGAAG-======C==============
	KF114436	4429238	'Bacteria;Proteobacteria;Gammaproteobacteria;Xanthomonadales;Xanthomonadaceae;Stenotrophomonas;'	bacterium A51(2013)	1538	1	1538	2	1.7	......AGA-=================Ag=====-GCUGGCGGU	1	1.5	43255	1520	UAUCGGAAG-======C==============
	JQ796002	3747684	'Bacteria;Proteobacteria;Gammaproteobacteria;Xanthomonadales;Xanthomonadaceae;uncultured;'	bacterium ASC802	1537	1	1537	2	1.7	......AGA-=================Ag=====-GCUGGCGGC	2	2.1	43255	1520	UAUCGGAAG-======C=====g========
	KF114442	4429244	'Bacteria;Firmicutes;Bacilli;Bacillales;Bacillaceae;Bacillus;'	bacterium B3(2013)	1561	1	1561	0	0	......AGA-========================-GCUGGCGGC	1	1.5	43255	1520	UAUCGGAAG-======C==============
	KF114455	4429257	'Bacteria;Bacteroidetes;Flavobacteriia;Flavobacteriales;Flavobacteriaceae;Myroides;'	bacterium B63(2013)	1513	1	1513	1	1	......AGA-========a===============-GCUAGCGGC	1	1.5	43255	1520	UACCGGAAG-======C==============
	KC012852	4108206	'Bacteria;Firmicutes;Bacilli;Bacillales;Bacillaceae;Bacillus;'	bacterium BW3PhG6	1543	1	1543	0	0	.......GA-========================-GCUGGCGGC	1	1.5	43255	1520	UAUCGGAAG-======C=============
	JQ435691	3647608	'Bacteria;Actinobacteria;Actinobacteria;Micrococcales;Micrococcaceae;Arthrobacter;'	bacterium DE3(2012)	1516	1	1516	0	0	.....GAGA-========================-GCUGGCGGC	1	1.5	43255	1520	UACCGGAAG-======C================-U
	GU570658	1721795	'Bacteria;Bacteroidetes;Flavobacteriia;Flavobacteriales;Flavobacteriaceae;Myroides;'	bacterium enrichment culture clone B1-1	1509	1	1509	0	0	......AGA-========================-GCUAGCGGC	1	1.5	43255	1520	UACCGGAAG-======C==============
	FJ799127	1164642	'Bacteria;Chloroflexi;Anaerolineae;Anaerolineales;Anaerolineaceae;Ornatilinea;'	bacterium enrichment culture clone BA68	1492	1	1492	0	0	......AGA-========================-GCUGGCGGC	1	1.5	43255	1520	UACCGGAAG-======C==============
	FJ799137	1164652	'Bacteria;Spirochaetae;Spirochaetes;Spirochaetales;Leptospiraceae;uncultured;'	bacterium enrichment culture clone EtOH-82	1541	1	1541	1	1.5	......AGA-=================A======-GCUAGCGGC	0	0	43255	1520	UAUCGGAAG-=====================
	DQ154279	499548	'Bacteria;Actinobacteria;Actinobacteria;Propionibacteriales;Propionibacteriaceae;uncultured;'	bacterium GFCr-3	1510	1	1510	0	0	......AGA-========================-GCUGGCGGC	1	1.5	43255	1520	UACCGGAAG-======C==============
	DQ426701	541522	'Bacteria;Firmicutes;Bacilli;Lactobacillales;Carnobacteriaceae;Trichococcus;'	bacterium GNCr-2	1548	1	1548	0	0	......AGA-========================-GCUGGCGGC	2	2.6	43255	1520	UAUCGGAAG-======C============A=
	AY345421	361724	'Bacteria;Actinobacteria;Actinobacteria;Micrococcales;Microbacteriaceae;Microbacterium;'	bacterium K2-33	1514	1	1514	0	0	......AGA-========================-GCUGGCGGC	1	1.5	43255	1520	UACCGGAAG-======C==============
	EU935282	996147	'Bacteria;Proteobacteria;Betaproteobacteria;Burkholderiales;Burkholderiaceae;Ralstonia;'	bacterium L200B.633	1537	1	1537	3	3.2	.....UAGA-=======u=========AU=====-GCUGGCGGC	1	1.5	43255	1520	UAUCGGAAG-======C================-UA
	DQ453797	545739	'Bacteria;Firmicutes;Clostridia;Clostridiales;Peptococcaceae;uncultured;'	bacterium MB7-1	1519	1	1519	0	0	......AGA-========================-GCUGGCGGC	1	1.5	43255	1520	UAUCGGAAG-======C==============
	DQ145969	498729	'Bacteria;Proteobacteria;Betaproteobacteria;Burkholderiales;Comamonadaceae;uncultured;'	bacterium ML2-15	1524	1	1524	3	3.6	.....UAGA-========a========AU=====-GCUGGCGGC	1	1.5	43255	1520	UAUCGGAAG-======U==============
	HQ823674	2651600	'Bacteria;Proteobacteria;Betaproteobacteria;Burkholderiales;Comamonadaceae;Pelomonas;'	bacterium MNFS-9	1516	1	1516	2	2.6	......AGA-=================AU=====-GCUGGCGGC	1	1.5	43255	1520	UAUCGGAAG-======C==============
	EU935256	996121	'Bacteria;Proteobacteria;Betaproteobacteria;Burkholderiales;Burkholderiaceae;Ralstonia;'	bacterium N155G.626	1537	1	1537	3	3.2	.....UAGA-=======u=========AU=====-GCUGGCGGC	1	1.5	43255	1520	UAUCGGANG-======C================-UA
	EU935263	996128	'Bacteria;Firmicutes;Bacilli;Bacillales;Bacillaceae;Bacillus;'	bacterium N159G.614	1547	1	1547	2	2.1	.....UAGA-===A====a===============-GCUGGCGGC	1	1.5	43255	1520	UAUCGGAAG-======C================-UA
	DQ154284	499553	'Bacteria;Firmicutes;Bacilli;Bacillales;Planococcaceae;Rummeliibacillus;'	bacterium PFCr-1	1540	1	1540	0	0	......AGA-========================-GCUGGCGGC	1	1.5	43255	1520	UAUCGGAAG-======C==============
	JQ435710	3647627	'Bacteria;Proteobacteria;Betaproteobacteria;Burkholderiales;Oxalobacteraceae;Undibacterium;'	bacterium PH1(2012)	1527	1	1527	2	2.6	.....GAGA-=================AU=====-GCUGGCGGC	1	1.5	43255	1520	UAUCGGAAG-======C================-U
	JQ435711	3647628	'Bacteria;Proteobacteria;Betaproteobacteria;Burkholderiales;Oxalobacteraceae;Undibacterium;'	bacterium PH2(2012)	1527	1	1527	2	2.6	.....GAGA-=================AU=====-GCUGGCGGC	1	1.5	43255	1520	UAUCGGAAG-======C================-U
	KC834570	4347363	'Bacteria;Firmicutes;Bacilli;Bacillales;Staphylococcaceae;Staphylococcus;'	bacterium QTR-34	1546	1	1546	1	1	......AGA-========a===============-GCUGGCGGC	1	1.5	43255	1520	UAUCGGAAG-======C==============
	AY040675	334829	'Bacteria;Deinococcus-Thermus;Deinococci;Thermales;Thermaceae;Meiothermus;'	bacterium S119	1488	1	1488	1	0.2	...UGGAGA-==================g=====-GCUGGCGGC	0	0	43255	1520	UACCGGAAG-======N==============
	AF548381	231841	'Bacteria;Proteobacteria;Gammaproteobacteria;Xanthomonadales;Xanthomonadaceae;Lysobacter;'	bacterium SG-3	1540	1	1540	2	1.7	...UGGAGA-=================Ag=====-GCUGGCGGC	0	0	43255	1520	UAUCGGAAG-======N==============
	AY442826	370759	'Bacteria;Firmicutes;Clostridia;Clostridiales;Lachnospiraceae;Pseudobutyrivibrio;'	bacterium YE62	1528	1	1528	0	0	.....UUAA-========================-GCUGGCGGC	2	2.6	43255	1520	UAUCGGAAG-======C==============A
	AY121431	338867	'Bacteria;Firmicutes;Bacilli;Bacillales;Bacillaceae;Oceanobacillus;'	bacterium YIM-kkny4	1560	1	1560	1	1	......AGA-========a===============-GCUGGCGGC	1	1.5	43255	1520	UAUCGGAAG-======C================-UG
	KJ136650	4603153	'Bacteria;Firmicutes;Bacilli;Bacillales;Sporolactobacillaceae;uncultured;'	bacterium ZQ18-1	1555	1	1555	0	0	......AGA-========================-GCUGGCGGC	0	0	43255	1520	UAUCGGAAG-=====================
	EU136694	781322	'Bacteria;Bacteroidetes;Bacteroidia;Bacteroidales;Bacteroidaceae;Bacteroides;'	Bacteroides acidifaciens	1968	1	1968	0	0	.........-========================-GCUAGCUAC	1	1.5	43255	1520	UACCGGAAG-======C================-UGGAGCGAU
	EU136686	781314	'Bacteria;Bacteroidetes;Bacteroidia;Bacteroidales;Bacteroidaceae;Bacteroides;'	Bacteroides caccae	1972	1	1972	0	0	.........-========================-GCUAGCUAC	1	1.5	43255	1520	UACCGGAAG-======C================-UGGAGCGAU
	EU136688	781316	'Bacteria;Bacteroidetes;Bacteroidia;Bacteroidales;Bacteroidaceae;Bacteroides;'	Bacteroides coprocola	1853	1	1853	0	0	.........-========================-GCUAGCUAC	1	1.5	43255	1520	UACCGGAAG-======C================-UGGAGCGUG
	AF319778	208530	'Bacteria;Bacteroidetes;Bacteroidia;Bacteroidales;Bacteroidaceae;Bacteroides;'	Bacteroides coprosuis	1523	1	1523	1	0.6	.....GAGA-=======u================-GCUAGCUAU	2	2.6	43255	1520	UACCGGAAG-======C==============C
	CP007619	464569	'Bacteria;Bacteroidetes;Bacteroidia;Bacteroidales;Bacteroidaceae;Bacteroides;'	Bacteroides dorei	1543	663681	665223	0	0	CAAUGAAGA-========================-GCUAGCUAC	1	1.5	43255	1520	UACCGGAAG-======C================-UGGAG
	EU136695	781323	'Bacteria;Bacteroidetes;Bacteroidia;Bacteroidales;Bacteroidaceae;Bacteroides;'	Bacteroides eggerthii	1991	1	1991	0	0	.........-========================-GCUAGCUAC	1	1.5	43255	1520	UACCGGAAG-======C================-UGGAGCGAC
	EU136678	781306	'Bacteria;Bacteroidetes;Bacteroidia;Bacteroidales;Bacteroidaceae;Bacteroides;'	Bacteroides fragilis	2011	1	2011	0	0	.........-========================-GCUAGCUAC	1	1.5	43255	1520	UACCGGAAG-======C================-UGGAGCGAU
	FQ312004	1284068	'Bacteria;Bacteroidetes;Bacteroidia;Bacteroidales;Bacteroidaceae;Bacteroides;'	Bacteroides fragilis 638R	1533	3243020	3244552	0	0	CAAUGAAGA-========================-GCUAGCUAC	1	1.5	43255	1520	UACCGGAAG-======C================-U
	CR626927	465290	'Bacteria;Bacteroidetes;Bacteroidia;Bacteroidales;Bacteroidaceae;Bacteroides;'	Bacteroides fragilis NCTC 9343	1533	3205531	3207063	0	0	CAAUGAAGA-========================-GCUAGCUAC	1	1.5	43255	1520	UACCGGAAG-======C================-U
	AP006841	321888	'Bacteria;Bacteroidetes;Bacteroidia;Bacteroidales;Bacteroidaceae;Bacteroides;'	Bacteroides fragilis YCH46	1537	3144323	3145859	0	0	CAAUGAAGA-========================-GCUAGCUAC	1	1.5	43255	1520	UACCGGAAG-======C================-U
	BAJS01000049	456182	'Bacteria;Bacteroidetes;Bacteroidia;Bacteroidales;Bacteroidaceae;Bacteroides;'	Bacteroides graminisolvens DSM 19988 = JCM 15093	1533	3577	5109	0	0	CAAUGAAGA-========================-GCUAGCUAC	1	1.5	43255	1520	UACCGGAAG-======C================-U
	EU136692	781320	'Bacteria;Bacteroidetes;Bacteroidia;Bacteroidales;Bacteroidaceae;Bacteroides;'	Bacteroides helcogenes	2115	1	2115	0	0	.........-========================-GCUAGCUAC	1	1.5	43255	1520	UACCGGAAG-======C================-UGGAGCGAC
	EU136691	781319	'Bacteria;Bacteroidetes;Bacteroidia;Bacteroidales;Bacteroidaceae;Bacteroides;'	Bacteroides intestinalis	1995	1	1995	0	0	.........-========================-GCUAGCUAC	1	1.5	43255	1520	UACCGGAAG-======C================-UGGAGCGAC
	EU136696	781324	'Bacteria;Bacteroidetes;Bacteroidia;Bacteroidales;Bacteroidaceae;Bacteroides;'	Bacteroides massiliensis	1944	1	1944	0	0	.........-========================-GCUAGCUAC	1	1.5	43255	1520	UACCGGAAG-======C================-UGGAGAGGA
	EU136693	781321	'Bacteria;Bacteroidetes;Bacteroidia;Bacteroidales;Bacteroidaceae;Bacteroides;'	Bacteroides nordii	2184	1	2184	0	0	.........-========================-GCUAGCUAC	1	1.5	43255	1520	UACCGGAAG-======C================-UGGAGCGAU
	EU136683	781311	'Bacteria;Bacteroidetes;Bacteroidia;Bacteroidales;Bacteroidaceae;Bacteroides;'	Bacteroides pyogenes	2063	1	2063	0	0	.........-========================-GCUAGCUAC	1	1.5	43255	1520	UACCGGAAG-======C================-UGGAGCGAU
	BAIR01000069	456155	'Bacteria;Bacteroidetes;Bacteroidia;Bacteroidales;Bacteroidaceae;Bacteroides;'	Bacteroides pyogenes DSM 20611 = JCM 6294	1537	3665	5201	0	0	CAAUGAAGA-========================-GCUAGCUAC	1	1.5	43255	1520	UACCGGAAG-======C================-U
	BAIQ01000070	456154	'Bacteria;Bacteroidetes;Bacteroidia;Bacteroidales;Bacteroidaceae;Bacteroides;'	Bacteroides pyogenes JCM 6292	1536	187	1722	0	0	CAAUGAAGA-========================-GCUAGCUAC	1	1.5	43255	1520	UACCGGAAG-======C================-U
	EU136690	781318	'Bacteria;Bacteroidetes;Bacteroidia;Bacteroidales;Bacteroidaceae;Bacteroides;'	Bacteroides salyersiae	2033	1	2033	0	0	.........-========================-GCUAGCUAC	1	1.5	43255	1520	UACCGGAAG-======C================-UGGAGCGAU
	AJ514255	252463	'Bacteria;Bacteroidetes;Bacteroidia;Bacteroidales;Bacteroidaceae;Bacteroides;'	Bacteroides sp. 111	1525	1	1525	1	0.6	...GAUUGA-=======u================-GCUAGCUAU	2	2.6	43255	1520	UACCGGAAG-======C==============C
	JN713206	3386278	'Bacteria;Bacteroidetes;Bacteroidia;Bacteroidales;Bacteroidaceae;Bacteroides;'	Bacteroides sp. canine oral taxon 040	1521	1	1521	0	0	.......GA-========================-GCUAGCUAC	1	1.5	43255	1520	UACCGGAAG-======C==============
	KM462099	4834571	'Bacteria;Bacteroidetes;Bacteroidia;Bacteroidales;Bacteroidaceae;Bacteroides;'	Bacteroides sp. feline oral taxon 113	1521	1	1521	0	0	.......GA-========================-GCUAGCUAC	1	1.5	43255	1520	UACCGGAAG-======C==============
	AY949860	433007	'Bacteria;Bacteroidetes;Bacteroidia;Bacteroidales;Porphyromonadaceae;Macellibacteroides;'	Bacteroides sp. strain Z4	1520	1	1520	1	1	......AGA-========a===============-GCUAGCGAC	1	1.5	43255	1520	UACCGGAAG-======C==============
	EU136684	781312	'Bacteria;Bacteroidetes;Bacteroidia;Bacteroidales;Bacteroidaceae;Bacteroides;'	Bacteroides stercoris ATCC 43183	1926	1	1926	0	0	.........-========================-GCUAGCUAC	1	1.5	43255	1520	UACCGGAAG-======C================-UGGAGCGAC
	EU136679	781307	'Bacteria;Bacteroidetes;Bacteroidia;Bacteroidales;Bacteroidaceae;Bacteroides;'	Bacteroides thetaiotaomicron	1995	1	1995	0	0	.........-========================-GCUAGCUAC	1	1.5	43255	1520	UACCGGAAG-======C================-UGGAGCGAU
	EU136680	781308	'Bacteria;Bacteroidetes;Bacteroidia;Bacteroidales;Bacteroidaceae;Bacteroides;'	Bacteroides uniformis	2019	1	2019	0	0	.........-========================-GCUAGCUAC	1	1.5	43255	1520	UACCGGAAG-======C================-UGGAGUGAC
	EU136687	781315	'Bacteria;Bacteroidetes;Bacteroidia;Bacteroidales;Bacteroidaceae;Bacteroides;'	Bacteroides vulgatus	1985	1	1985	0	0	.........-========================-GCUAGCUAC	1	1.5	43255	1520	UACCGGAAG-======C================-UGGAGAGGA
	KM462114	4834586	'Bacteria;Bacteroidetes;Bacteroidia;Bacteroidales;Bacteroidales BS11 gut group;'	Bacteroidia bacterium feline oral taxon 141	1510	1	1510	0	0	.......GA-========================-GCUAGCGGC	1	1.5	43255	1520	UACCGGAAG-======C==============
	AP009370	321935	'Bacteria;Cyanobacteria;Chloroplast;'	Barbarea verna (early winter cress)	1491	100273	101763	1	1.1	UCAUGGAGA-===C====================-GCUGGCGGC	1	1.5	43255	1520	UACUGGAAG-======C===============
	CP007034	464227	'Bacteria;Bacteroidetes;Bacteroidia;Bacteroidales;Porphyromonadaceae;Barnesiella;'	Barnesiella viscericola DSM 18177	1541	620467	622007	0	0	CAACGAAGA-========================-GCUAGCGAC	1	1.5	43255	1520	UACCGGAAG-======C================-UGGAG
	JX412111	3873988	'Bacteria;Proteobacteria;Betaproteobacteria;Burkholderiales;Alcaligenaceae;Achromobacter;'	Basilea psittacipulmonis DSM 24701	1559	1	1559	2	2.6	AACUCAAGA-=================AU=====-GCUAGCGGG	2	2.5	43255	1520	UACCGGAAG-======C===============a-AGAUAGCAU
	HQ183493	2424168	'Bacteria;Cyanobacteria;Chloroplast;'	Belosynapsis ciliata	1491	1	1491	1	1.1	UCAUGGAGA-===C====================-GCUGGCGGC	1	1.5	43255	1520	UACUGGAAG-======C===============
	KF176554	4436324	'Bacteria;Cyanobacteria;Chloroplast;'	Berberis bealei	1491	99863	101353	1	1.1	UCAUGGAGA-===C====================-GCUGGCGGC	1	1.5	43255	1520	UACUGGAAG-======C===============
	DQ241813	512369	'Bacteria;Bacteroidetes;Flavobacteriia;Flavobacteriales;Flavobacteriaceae;Bergeyella;'	Bergeyella sp. AF14	2375	1	2375	0	0	.........-========================-GCUAGCGGG	4	3.7	43255	1520	UACCGGAAG-======C=======u===a===u-AGAGUAUUU
	CP004348	463809	'Bacteria;Proteobacteria;Betaproteobacteria;Burkholderiales;Burkholderiaceae;Polynucleobacter;'	beta proteobacterium CB	1536	32928	34463	2	2.6	AACUGAAGA-=================AU=====-GCUGGCGGC	1	1.5	43255	1520	UAUCGGAAG-======C================-U
	JQ435700	3647617	'Bacteria;Proteobacteria;Betaproteobacteria;Burkholderiales;Comamonadaceae;Roseateles;'	beta proteobacterium CE3(2012)	1525	1	1525	2	2.6	.....GAGA-=================AU=====-GCUGGCGGC	1	1.5	43255	1520	UAUCGGAAG-======C================-U
	AF408397	216098	'Bacteria;Proteobacteria;Betaproteobacteria;Burkholderiales;Comamonadaceae;Polaromonas;'	beta proteobacterium JS666	1530	1	1530	2	2.6	...UGGAGA-=================AU=====-GCUGGCGGC	0	0	43255	1520	UAUCGGAAG-======N==============
	AB076845	11690	'Bacteria;Proteobacteria;Betaproteobacteria;Burkholderiales;Comamonadaceae;Simplicispira;'	beta proteobacterium NOS3	1526	1	1526	2	2.6	......AGA-=================AU=====-GCUGGCGGC	1	1.5	43255	1520	UAUCGGAAG-======C===============
	AB076846	11691	'Bacteria;Proteobacteria;Betaproteobacteria;Burkholderiales;Comamonadaceae;Simplicispira;'	beta proteobacterium NOS8	1526	1	1526	2	2.6	......AGA-=================AU=====-GCUGGCGGC	1	1.5	43255	1520	UAUCGGAAG-======C===============
	AB076848	11693	'Bacteria;Proteobacteria;Betaproteobacteria;Burkholderiales;Comamonadaceae;Acidovorax;'	beta proteobacterium OS-19	1523	1	1523	2	2.6	......AGA-=================AU=====-GCUGGCGGC	1	1.5	43255	1520	UAUCCGAAG-======C==============
	AB076847	11692	'Bacteria;Proteobacteria;Betaproteobacteria;Burkholderiales;Comamonadaceae;Acidovorax;'	beta proteobacterium OS-9	1523	1	1523	2	2.6	......AGA-=================AU=====-GCUGGCGGC	1	1.5	43255	1520	UAUCCGAAG-======C==============
	JQ435697	3647614	'Bacteria;Proteobacteria;Betaproteobacteria;Burkholderiales;Comamonadaceae;Roseateles;'	beta proteobacterium XY4(2012)	1525	1	1525	2	2.6	.....GAGA-=================AU=====-GCUGGCGGC	1	1.5	43255	1520	UAUCGGAAG-======C================-U
	KJ081864	4601508	'Bacteria;Cyanobacteria;Chloroplast;'	Beta vulgaris subsp. vulgaris (sugar beet)	1491	97442	98932	1	1.1	UCAUGGAGA-===C====================-GCUGGCGGC	1	1.5	43255	1520	UACUGGAAG-======C===============
	AYMW01000003	453959	'Bacteria;Proteobacteria;Betaproteobacteria;Burkholderiales;Comamonadaceae;BAL58 marine group;'	Betaproteobacteria bacterium MOLA814	1545	487231	488775	2	2.6	AACUAAAGA-=================AU=====-GCUGGCGGU	1	1.5	43255	1520	UAUCGGAAG-======C================-UGGAAA
	EF371373	673030	'Bacteria;Firmicutes;Bacilli;Bacillales;Planococcaceae;Bhargavaea;'	Bhargavaea beijingensis	1551	1	1551	0	0	......AGA-========================-GCUGGCGGC	3	3.2	43255	1520	UAUCGGAAG-======C==============gG-AUCCCG
	EF371376	673033	'Bacteria;Firmicutes;Bacilli;Bacillales;Planococcaceae;Bhargavaea;'	Bhargavaea ginsengi	1552	1	1552	0	0	......AGA-========================-GCUGGCGGC	3	3.2	43255	1520	UAUCGGAAG-======C==============gG-AUCCCG
	AP009256	321925	'Bacteria;Actinobacteria;Actinobacteria;Bifidobacteriales;Bifidobacteriaceae;Bifidobacterium;'	Bifidobacterium adolescentis ATCC 15703	1534	1553631	1555164	2	1.7	UUGUGGAGG-===C===u================-GCUGGCGGC	1	1.5	43255	1520	UACCGGAAG-======C================-U
	CP002567	462982	'Bacteria;Actinobacteria;Actinobacteria;Bifidobacteriales;Bifidobacteriaceae;Bifidobacterium;'	Bifidobacterium animalis subsp. animalis ATCC 25527	1549	1488323	1489871	2	1.7	UUGUGGAGG-===C===u================-GCUGGCGGC	1	1.5	43255	1520	UACCGGAAG-======C================-UACGGAGA
	CBUQ010000003	459537	'Bacteria;Actinobacteria;Actinobacteria;Bifidobacteriales;Bifidobacteriaceae;Bifidobacterium;'	Bifidobacterium animalis subsp. animalis IM386	1549	205	1753	2	1.7	UUGUGGAGG-===C===u================-GCUGGCGGC	1	1.5	43255	1520	UACCGGAAG-======C================-UACGGAGA
	AB050136	9107	'Bacteria;Actinobacteria;Actinobacteria;Bifidobacteriales;Bifidobacteriaceae;Bifidobacterium;'	Bifidobacterium animalis subsp. lactis	1529	1	1529	1	1	........A-========a===============-GCUGGCGGC	2	2.6	43255	1520	UACCGGAAG-======C==============A
	CP001213	462359	'Bacteria;Actinobacteria;Actinobacteria;Bifidobacteriales;Bifidobacteriaceae;Bifidobacterium;'	Bifidobacterium animalis subsp. lactis AD011	1541	900279	901819	2	1.7	UUGUGGAGG-===C===u================-GCUGGCGGC	1	1.5	43255	1520	UACCGGAAG-======C================-U
	CP003941	463704	'Bacteria;Actinobacteria;Actinobacteria;Bifidobacteriales;Bifidobacteriaceae;Bifidobacterium;'	Bifidobacterium animalis subsp. lactis ATCC 27673	1549	1496810	1498358	2	1.7	UUGUGGAGG-===C===u================-GCUGGCGGC	1	1.5	43255	1520	UACCGGAAG-======C================-UACGGAGA
	CP001515	462434	'Bacteria;Actinobacteria;Actinobacteria;Bifidobacteriales;Bifidobacteriaceae;Bifidobacterium;'	Bifidobacterium animalis subsp. lactis Bl-04	1549	1474903	1476451	2	1.7	UUGUGGAGG-===C===u================-GCUGGCGGC	1	1.5	43255	1520	UACCGGAAG-======C================-UACGGAGA
	CP002915	463172	'Bacteria;Actinobacteria;Actinobacteria;Bifidobacteriales;Bifidobacteriaceae;Bifidobacterium;'	Bifidobacterium animalis subsp. lactis CNCM I-2494	1530	1479761	1481290	2	1.7	......AGG-===C===u================-GCUGGCGGC	1	1.5	43255	1520	UACCGGAAG-======C==============
	CP001606	462453	'Bacteria;Actinobacteria;Actinobacteria;Bifidobacteriales;Bifidobacteriaceae;Bifidobacterium;'	Bifidobacterium animalis subsp. lactis DSM 10140	1549	1474835	1476383	2	1.7	UUGUGGAGG-===C===u================-GCUGGCGGC	1	1.5	43255	1520	UACCGGAAG-======C================-UACGGAGA
	CP007522	464519	'Bacteria;Actinobacteria;Actinobacteria;Bifidobacteriales;Bifidobacteriaceae;Bifidobacterium;'	Bifidobacterium animalis subsp. lactis KLDS2.0603	1543	1474875	1476417	2	1.7	UUGUGGAGG-===C===u================-GCUGGCGGC	1	1.5	43255	1520	UACCGGAAG-======C================-UA
	CP001892	462620	'Bacteria;Actinobacteria;Actinobacteria;Bifidobacteriales;Bifidobacteriaceae;Bifidobacterium;'	Bifidobacterium animalis subsp. lactis V9	1549	1480405	1481953	2	1.7	UUGUGGAGG-===C===u================-GCUGGCGGC	1	1.5	43255	1520	UACCGGAAG-======C================-UACGGAGA
	S83624	4950852	'Bacteria;Actinobacteria;Actinobacteria;Bifidobacteriales;Bifidobacteriaceae;Bifidobacterium;'	Bifidobacterium bifidum	1532	1	1532	0	0	NNNNNNAGA-=======NN===============-GCUGGCGGC	1	1.5	43255	1520	UACCGGAAG-======C================-U
	CP001361	462398	'Bacteria;Actinobacteria;Actinobacteria;Bifidobacteriales;Bifidobacteriaceae;Bifidobacterium;'	Bifidobacterium bifidum BGN4	1533	1583595	1585127	2	1.7	UUGUGGAGG-===C===u================-GCUGGCGGC	1	1.5	43255	1520	UACCGGAAG-======C================-U
	AMPL01000058	318748	'Bacteria;Actinobacteria;Actinobacteria;Bifidobacteriales;Bifidobacteriaceae;Bifidobacterium;'	Bifidobacterium bifidum LMG 13195	1531	2007	3537	2	1.7	..GUGGAGG-===C===u================-GCUGGCGGC	1	1.5	43255	1520	UACCGGAAG-======C================-UACGGAGA
	CP002220	462804	'Bacteria;Actinobacteria;Actinobacteria;Bifidobacteriales;Bifidobacteriaceae;Bifidobacterium;'	Bifidobacterium bifidum S17	1533	1566902	1568434	2	1.7	UUGUGGAGG-===C===u================-GCUGGCGGC	1	1.5	43255	1520	UACCGGAAG-======C================-U
	AY850360	416242	'Bacteria;Actinobacteria;Actinobacteria;Bifidobacteriales;Bifidobacteriaceae;Bifidobacterium;'	Bifidobacterium breve	1522	1	1522	0	0	......AGA-========================-GCUGGCGGC	1	1.5	43255	1520	UACCGGAAG-======C==============
	AWUG01000001	331364	'Bacteria;Actinobacteria;Actinobacteria;Bifidobacteriales;Bifidobacteriaceae;Bifidobacterium;'	Bifidobacterium breve 2L	1527	565591	567117	2	1.7	.UGUGGAGG-===C===u================-GCUGGCGGC	1	1.5	43255	1520	UACCGGAAG-======C================-
	CP006712	464059	'Bacteria;Actinobacteria;Actinobacteria;Bifidobacteriales;Bifidobacteriaceae;Bifidobacterium;'	Bifidobacterium breve JCM 7017	1535	1508698	1510232	2	1.7	UUGUGGAGG-===C===u================-GCUGGCGGC	1	1.5	43255	1520	UACCGGAAG-======C================-U
	CP006713	464060	'Bacteria;Actinobacteria;Actinobacteria;Bifidobacteriales;Bifidobacteriaceae;Bifidobacterium;'	Bifidobacterium breve JCM 7019	1530	1593850	1595379	2	1.7	..GUGGAGG-===C===u================-GCUGGCGGC	1	1.5	43255	1520	UACCGGAAG-======C================-U
	CP006714	464061	'Bacteria;Actinobacteria;Actinobacteria;Bifidobacteriales;Bifidobacteriaceae;Bifidobacterium;'	Bifidobacterium breve NCFB 2258	1529	1510041	1511569	2	1.7	..GUGGAGG-===C===u================-GCUGGCGGC	1	1.5	43255	1520	UACCGGAAG-======C================-U
	CP000303	461928	'Bacteria;Actinobacteria;Actinobacteria;Bifidobacteriales;Bifidobacteriaceae;Bifidobacterium;'	Bifidobacterium breve UCC2003	1535	1613623	1615157	2	1.7	UUGUGGAGG-===C===u================-GCUGGCGGC	1	1.5	43255	1520	UACCGGAAG-======C================-U
	AP012326	322091	'Bacteria;Actinobacteria;Actinobacteria;Bifidobacteriales;Bifidobacteriaceae;Bifidobacterium;'	Bifidobacterium dentium JCM 1195 = DSM 20436	1535	1976377	1977911	2	1.7	UCGUGGAGG-===C===u================-GCUGGCGGC	1	1.5	43255	1520	UACCGGAAG-======C================-U
	AP012327	322092	'Bacteria;Actinobacteria;Actinobacteria;Bifidobacteriales;Bifidobacteriaceae;Bifidobacterium;'	Bifidobacterium kashiwanohense JCM 15439 = DSM 21854	1531	1791544	1793074	2	1.7	UUGUGGAGG-===C===u================-GCUGGCGGC	1	1.5	43255	1520	UACCGGAAG-======C================-U
	CP007456	464481	'Bacteria;Actinobacteria;Actinobacteria;Bifidobacteriales;Bifidobacteriaceae;Bifidobacterium;'	Bifidobacterium kashiwanohense PV20-2	1529	1805041	1806569	2	1.7	UUGUGGAGG-===C===u================-GCUGGCGGC	1	1.5	43255	1520	UACCGGAAG-======C================-UACGGAG
	AP014658	322192	'Bacteria;Actinobacteria;Actinobacteria;Bifidobacteriales;Bifidobacteriaceae;Bifidobacterium;'	Bifidobacterium longum	1529	1453189	1454717	2	1.7	UUGUGGAGG-===C===u================-GCUGGCGGC	1	1.5	43255	1520	UACCGGAAG-======C===============
	CP000605	462069	'Bacteria;Actinobacteria;Actinobacteria;Bifidobacteriales;Bifidobacteriaceae;Bifidobacterium;'	Bifidobacterium longum DJO10A	1525	177557	179081	2	1.7	.UGUGGAGG-===C===u================-GCUGGCGGC	1	1.5	43255	1520	UACCGGAAG-======C================-U
	AE014295	187889	'Bacteria;Actinobacteria;Actinobacteria;Bifidobacteriales;Bifidobacteriaceae;Bifidobacterium;'	Bifidobacterium longum NCC2705	1530	159243	160772	2	1.7	UUGUGGAGG-===C===u================-GCUGGCGGC	1	1.5	43255	1520	UACCGGAAG-======C================-U
	CCWN01000056	460796	'Bacteria;Actinobacteria;Actinobacteria;Bifidobacteriales;Bifidobacteriaceae;Bifidobacterium;'	Bifidobacterium longum subsp. infantis	1523	3498	5020	2	1.7	..GUGGAGG-===C===u================-GCUGGCGGC	1	1.5	43255	1520	UACCGGAAG-======C===============
	AP010890	321968	'Bacteria;Actinobacteria;Actinobacteria;Bifidobacteriales;Bifidobacteriaceae;Bifidobacterium;'	Bifidobacterium longum subsp. infantis 157F	1530	1581481	1583010	2	1.7	UUGUGGAGG-===C===u================-GCUGGCGGC	1	1.5	43255	1520	UACCGGAAG-======C================-U
	AP010889	321967	'Bacteria;Actinobacteria;Actinobacteria;Bifidobacteriales;Bifidobacteriaceae;Bifidobacterium;'	Bifidobacterium longum subsp. infantis ATCC 15697 = JCM 1222 = DSM 20088	1530	960839	962368	2	1.7	UUGUGGAGG-===C===u================-GCUGGCGGC	1	1.5	43255	1520	UACCGGAAG-======C================-U
	CP006741	464079	'Bacteria;Actinobacteria;Actinobacteria;Bifidobacteriales;Bifidobacteriaceae;Bifidobacterium;'	Bifidobacterium longum subsp. longum GT15	1531	3499	5029	2	1.7	UUGUGGAGG-===C===u================-GCUGGCGGC	1	1.5	43255	1520	UACCGGAAG-======C================-UA
	AP010888	321966	'Bacteria;Actinobacteria;Actinobacteria;Bifidobacteriales;Bifidobacteriaceae;Bifidobacterium;'	Bifidobacterium longum subsp. longum JCM 1217	1529	1538329	1539857	2	1.7	UUGUGGAGG-===C===u================-GCUGGCGGC	1	1.5	43255	1520	UACCGGAAG-======C================-U
	CP002010	462684	'Bacteria;Actinobacteria;Actinobacteria;Bifidobacteriales;Bifidobacteriaceae;Bifidobacterium;'	Bifidobacterium longum subsp. longum JDM301	1518	1577540	1579057	2	1.7	......AGG-===C===u================-GCUGGCGGC	1	1.5	43255	1520	UACCGGAAG-======C===============
	CP002794	463105	'Bacteria;Actinobacteria;Actinobacteria;Bifidobacteriales;Bifidobacteriaceae;Bifidobacterium;'	Bifidobacterium longum subsp. longum KACC 91563	1537	163159	164695	2	1.7	UUGUGGAGG-===C===u================-GCUGGCGGC	1	1.5	43255	1520	UACCGGAAG-======C================-UACGGAGA
	CP007457	464482	'Bacteria;Actinobacteria;Actinobacteria;Bifidobacteriales;Bifidobacteriaceae;Bifidobacterium;'	Bifidobacterium pseudolongum PV8-2	1545	1550473	1552017	2	1.7	UUGUGGAGG-===C===u================-GCUGGCGGC	1	1.5	43255	1520	UACCGGAAG-======C================-UA
	D86196	481340	'Bacteria;Actinobacteria;Actinobacteria;Bifidobacteriales;Bifidobacteriaceae;Bifidobacterium;'	Bifidobacterium pullorum	1517	1	1517	1	1	.......GA-========a===============-GCUGGCGGC	2	2.6	43255	1520	UACCGGAAG-======U==============A
	D89328	481500	'Bacteria;Actinobacteria;Actinobacteria;Bifidobacteriales;Bifidobacteriaceae;Bifidobacterium;'	Bifidobacterium saeculare	1514	1	1514	3	3.2	........G-U==C===u================-GCUGGCGGC	2	2.6	43255	1520	UACCGGAAG-======C==============A
	AP012331	322093	'Bacteria;Actinobacteria;Actinobacteria;Bifidobacteriales;Bifidobacteriaceae;Bifidobacterium;'	Bifidobacterium scardovii JCM 12489 = DSM 13734	1529	721637	723165	2	1.7	UUGUGGAGG-===C===u================-GCUGGCGGC	1	1.5	43255	1520	UACCGGAAG-======C================-U
	X89111	4957092	'Bacteria;Actinobacteria;Actinobacteria;Bifidobacteriales;Bifidobacteriaceae;Bifidobacterium;'	Bifidobacterium sp.	1528	1	1528	2	1.7	......AGG-===C===u================-GCUGGCGGC	1	1.5	43255	1520	UACCGGAAG-======C===============
	AZYA01000036	455191	'Bacteria;Actinobacteria;Actinobacteria;Bifidobacteriales;Bifidobacteriaceae;Bifidobacterium;'	Bifidobacterium sp. MSTE12	1525	3871	5395	2	1.7	......AGG-===C===u================-GCUGGCGGC	1	1.5	43255	1520	UACCGGAAG-======C================-U
	AF287758	206242	'Bacteria;Actinobacteria;Actinobacteria;Bifidobacteriales;Bifidobacteriaceae;Scardovia;'	Bifidobacterium sp. oral clone CX010	1530	1	1530	0	0	.....GAGA-=======N================-GCUGGCGGC	2	2.6	43255	1520	UACCGGAAG-======C==============C
	KF147852	4433560	'Bacteria;Actinobacteria;Actinobacteria;Bifidobacteriales;Bifidobacteriaceae;Bifidobacterium;'	Bifidobacterium stercoris	1523	1	1523	2	1.7	..GUGGAGG-===C===u================-GCUGGCGGC	1	1.5	43255	1520	UACCGGAAG-======C==============
	D89329	481501	'Bacteria;Actinobacteria;Actinobacteria;Bifidobacteriales;Bifidobacteriaceae;Bifidobacterium;'	Bifidobacterium subtile	1514	1	1514	3	3.2	........G-U==C===u================-GCUGGCGGC	2	2.6	43255	1520	UACCGGAAG-======C==============A
	AY148470	341487	'Bacteria;Actinobacteria;Actinobacteria;Bifidobacteriales;Bifidobacteriaceae;Bifidobacterium;'	Bifidobacterium thermacidophilum subsp. porcinum	1523	1	1523	1	1	......AGA-========a===============-GCUGGCGGC	1	1.5	43255	1520	UACCGGAAG-======C==============
	AB016246	6271	'Bacteria;Actinobacteria;Actinobacteria;Bifidobacteriales;Bifidobacteriaceae;Bifidobacterium;'	Bifidobacterium thermophilum	1533	1	1533	1	1	......AGA-========a===============-GCUGGCGGC	1	1.5	43255	1520	UACCGGAAG-======C==============
	CP004346	463807	'Bacteria;Actinobacteria;Actinobacteria;Bifidobacteriales;Bifidobacteriaceae;Bifidobacterium;'	Bifidobacterium thermophilum RBL67	1536	1371650	1373185	2	1.7	..GUGGAGG-===C===u================-GCUGGCGGC	1	1.5	43255	1520	UACCGGAAG-======C================-UACGGAGA
	JGZU01000004	3147386	'Bacteria;Actinobacteria;Actinobacteria;Bifidobacteriales;Bifidobacteriaceae;Bifidobacterium;'	Bifidobacterium tsurumiense	1535	113613	115147	2	1.7	UUGUGGAGG-===C===u================-GCUGGCGGC	1	1.5	43255	1520	UACCGGAAG-======C================-U
	EU021217	763383	'Bacteria;Bacteroidetes;Flavobacteriia;Flavobacteriales;Flavobacteriaceae;Bizionia;'	Bizionia argentinensis	1519	1	1519	0	0	......AGA-========================-GCUAGCGGC	1	1.5	43255	1520	UACCGGAAG-======C===============
	AF394173	214959	'Bacteria;Firmicutes;Bacilli;Bacillales;Planococcaceae;Planomicrobium;'	blackwater bioreactor bacterium BW21	1542	1	1542	0	0	......AGA-========================-GCUGGCGGC	1	1.5	43255	1520	UAUCGGAAG-======C==============
	AF394170	214956	'Bacteria;Proteobacteria;Betaproteobacteria;Burkholderiales;Alcaligenaceae;Pigmentiphaga;'	blackwater bioreactor bacterium BW5	1523	1	1523	2	2.6	......AGA-=================AU=====-GCUAGCGGC	0	0	43255	1520	UAUCGGAAG-======N==============
	FN600641	1249124	'Bacteria;Actinobacteria;Actinobacteria;Frankiales;Geodermatophilaceae;Blastococcus;'	Blastococcus saxobsidens	1510	1	1510	0	0	........A-========================-GCUGGCGGC	1	1.5	43255	1520	UACCGGAAG-======C===============
	KF040437	4377563	'Bacteria;Actinobacteria;Actinobacteria;Frankiales;Geodermatophilaceae;'	Blastococcus sp. EGI 80177	1508	1	1508	0	0	......AGA-========================-GCUGGCGGC	1	1.5	43255	1520	UACCGGAAG-======C=============
	JX458436	3882485	'Bacteria;Actinobacteria;Actinobacteria;Frankiales;Geodermatophilaceae;Modestobacter;'	Blastococcus sp. W1.09-5	1515	1	1515	2	2.1	.....GCUG-Ag======================-GCUGGCGGC	1	1.5	43255	1520	UACCGGAAG-======C================-UA
	JN713310	3386382	'Bacteria;Firmicutes;Clostridia;Clostridiales;Lachnospiraceae;uncultured;'	Blautia sp. canine oral taxon 143	1522	1	1522	0	0	.......GA-========================-GCUGGCGGC	1	1.5	43255	1520	UAUCGGAAG-======C==============
	HQ621626	2545287	'Bacteria;Cyanobacteria;Chloroplast;'	Blossfeldia liliputana	1490	1	1490	1	1.5	UCAUGGAGA-==========A=============-GCUGGCGGC	1	1.5	43255	1520	UACUGGAAG-======C===============
	AF177666	199654	'Bacteria;Proteobacteria;Betaproteobacteria;Burkholderiales;Alcaligenaceae;Bordetella;'	Bordetella avium	1522	1	1522	2	2.6	......AGA-=================AU=====-GCUGGCGGG	1	1.5	43255	1520	UAUCGGAAG-======C=============
	AM167904	278149	'Bacteria;Proteobacteria;Betaproteobacteria;Burkholderiales;Alcaligenaceae;Bordetella;'	Bordetella avium 197N	1522	2398232	2399753	2	2.6	......AGA-=================AU=====-GCUGGCGGG	1	1.5	43255	1520	UAUCGGAAG-======C=============
	AJ278452	243044	'Bacteria;Proteobacteria;Betaproteobacteria;Burkholderiales;Alcaligenaceae;Bordetella;'	Bordetella bronchiseptica	1523	1	1523	3	3.6	......AGA-========a========AU=====-GCUGGCGGG	1	1.5	43255	1520	UAUCGGAAG-======C==============
	HE965806	1880077	'Bacteria;Proteobacteria;Betaproteobacteria;Burkholderiales;Alcaligenaceae;Bordetella;'	Bordetella bronchiseptica 253	1532	1276708	1278239	2	2.6	AACUGAAGA-=================AU=====-GCUGGCGGG	1	1.5	43255	1520	UAUCGGAAG-======C===============
	JHBU01000078	3147416	'Bacteria;Proteobacteria;Betaproteobacteria;Burkholderiales;Alcaligenaceae;Bordetella;'	Bordetella bronchiseptica CA90 BB02	1532	48316	49847	2	2.6	AACUGAAGA-=================AU=====-GCUGGCGGG	1	1.5	43255	1520	UAUCGGAAG-======C===============
	JGXJ01000006	3147307	'Bacteria;Proteobacteria;Betaproteobacteria;Burkholderiales;Alcaligenaceae;Bordetella;'	Bordetella bronchiseptica MBORD632	1532	3226	4757	2	2.6	AACUGAAGA-=================AU=====-GCUGGCGGG	1	1.5	43255	1520	UAUCGGAAG-======C===============
	HE965807	1880078	'Bacteria;Proteobacteria;Betaproteobacteria;Burkholderiales;Alcaligenaceae;Bordetella;'	Bordetella bronchiseptica MO149	1532	1906578	1908109	2	2.6	AACUGAAGA-=================AU=====-GCUGGCGGG	1	1.5	43255	1520	UAUCGGAAG-======C===============
	JHBS01000068	3147415	'Bacteria;Proteobacteria;Betaproteobacteria;Burkholderiales;Alcaligenaceae;Bordetella;'	Bordetella bronchiseptica MO275	1532	3549	5080	2	2.6	AACUGAAGA-=================AU=====-GCUGGCGGG	1	1.5	43255	1520	UAUCGGAAG-======C===============
	JGXY01000015	3147313	'Bacteria;Proteobacteria;Betaproteobacteria;Burkholderiales;Alcaligenaceae;Bordetella;'	Bordetella bronchiseptica OSU095	1532	168104	169635	2	2.6	AACUGAAGA-=================AU=====-GCUGGCGGG	1	1.5	43255	1520	UAUCGGAAG-======C===============
	JGYA01000022	3147317	'Bacteria;Proteobacteria;Betaproteobacteria;Burkholderiales;Alcaligenaceae;Bordetella;'	Bordetella bronchiseptica RB630	1532	97828	99359	2	2.6	AACUGAAGA-=================AU=====-GCUGGCGGG	1	1.5	43255	1520	UAUCGGAAG-======C===============
	JGYB01000063	3147323	'Bacteria;Proteobacteria;Betaproteobacteria;Burkholderiales;Alcaligenaceae;Bordetella;'	Bordetella bronchiseptica SO10328	1532	123474	125005	2	2.6	AACUGAAGA-=================AU=====-GCUGGCGGG	1	1.5	43255	1520	UAUCGGAAG-======C===============
	AF177667	199655	'Bacteria;Proteobacteria;Betaproteobacteria;Burkholderiales;Alcaligenaceae;Bordetella;'	Bordetella hinzii	1522	1	1522	2	2.6	......AGA-=================AU=====-GCUGGCGGG	1	1.5	43255	1520	UAUCGGAAG-======C=============
	JHER01000031	3147643	'Bacteria;Proteobacteria;Betaproteobacteria;Burkholderiales;Alcaligenaceae;Bordetella;'	Bordetella hinzii 4161	1532	275448	276979	2	2.6	AACUGAAGA-=================AU=====-GCUGGCGGG	1	1.5	43255	1520	UAUCGGAAG-======C===============
	U04820	4950967	'Bacteria;Proteobacteria;Betaproteobacteria;Burkholderiales;Alcaligenaceae;Bordetella;'	Bordetella holmesii	1525	1	1525	2	2.6	....UAAGA-=================AU=====-GCUGGCGGG	1	1.5	43255	1520	UAUCGGAAG-======C=============
	JJNW01000073	3151157	'Bacteria;Proteobacteria;Betaproteobacteria;Burkholderiales;Alcaligenaceae;Bordetella;'	Bordetella holmseii H620	1524	3784	5307	2	2.6	.....AAGA-=================AU=====-GCUGGCGGG	1	1.5	43255	1520	UAUCGGAAG-======C=============
	AJ278450	243042	'Bacteria;Proteobacteria;Betaproteobacteria;Burkholderiales;Alcaligenaceae;Bordetella;'	Bordetella parapertussis	1523	1	1523	2	2.6	......AGA-=================AU=====-GCUGGCGGG	1	1.5	43255	1520	UAUCGGAAG-======C==============
	HE965803	1880075	'Bacteria;Proteobacteria;Betaproteobacteria;Burkholderiales;Alcaligenaceae;Bordetella;'	Bordetella parapertussis Bpp5	1535	998632	1000166	2	2.6	AACUGAAGA-=================AU=====-GCUGGCGGG	2	2.5	43255	1520	UAUCGGAAG-======C===============a-
	BX640417	457922	'Bacteria;Proteobacteria;Betaproteobacteria;Burkholderiales;Alcaligenaceae;Bordetella;'	Bordetella pertussis	1532	66117	67648	2	2.6	AACUGAAGA-=================AU=====-GCUGGCGGG	1	1.5	43255	1520	UAUCGGAAG-======C===============
	CP010323	465150	'Bacteria;Proteobacteria;Betaproteobacteria;Burkholderiales;Alcaligenaceae;Bordetella;'	Bordetella pertussis 137	1532	1659663	1661194	2	2.6	AACUGAAGA-=================AU=====-GCUGGCGGG	1	1.5	43255	1520	UAUCGGAAG-======C===============
	HE965805	1880076	'Bacteria;Proteobacteria;Betaproteobacteria;Burkholderiales;Alcaligenaceae;Bordetella;'	Bordetella pertussis 18323	1532	812364	813895	2	2.6	AACUGAAGA-=================AU=====-GCUGGCGGG	1	1.5	43255	1520	UAUCGGAAG-======C===============
	AXST02000025	332490	'Bacteria;Proteobacteria;Betaproteobacteria;Burkholderiales;Alcaligenaceae;Bordetella;'	Bordetella pertussis 2356847	1532	4006	5537	2	2.6	AACUGAAGA-=================AU=====-GCUGGCGGG	1	1.5	43255	1520	UAUCGGAAG-======C===============
	CP009751	465043	'Bacteria;Proteobacteria;Betaproteobacteria;Burkholderiales;Alcaligenaceae;Bordetella;'	Bordetella pertussis B1917	1532	827826	829357	2	2.6	AACUGAAGA-=================AU=====-GCUGGCGGG	1	1.5	43255	1520	UAUCGGAAG-======C===============
	CP009752	465044	'Bacteria;Proteobacteria;Betaproteobacteria;Burkholderiales;Alcaligenaceae;Bordetella;'	Bordetella pertussis B1920	1532	1926629	1928160	2	2.6	AACUGAAGA-=================AU=====-GCUGGCGGG	1	1.5	43255	1520	UAUCGGAAG-======C===============
	JGWE01000057	3147272	'Bacteria;Proteobacteria;Betaproteobacteria;Burkholderiales;Alcaligenaceae;Bordetella;'	Bordetella pertussis B200	1532	3969	5500	2	2.6	AACUGAAGA-=================AU=====-GCUGGCGGG	1	1.5	43255	1520	UAUCGGAAG-======C===============
	AXSD02000069	332466	'Bacteria;Proteobacteria;Betaproteobacteria;Burkholderiales;Alcaligenaceae;Bordetella;'	Bordetella pertussis CHLA-15	1532	4006	5537	2	2.6	AACUGAAGA-=================AU=====-GCUGGCGGG	1	1.5	43255	1520	UAUCGGAAG-======C===============
	CP002695	463058	'Bacteria;Proteobacteria;Betaproteobacteria;Burkholderiales;Alcaligenaceae;Bordetella;'	Bordetella pertussis CS	1532	2173675	2175206	2	2.6	AACUGAAGA-=================AU=====-GCUGGCGGG	1	1.5	43255	1520	UAUCGGAAG-======C===============
	AXSN02000004	332479	'Bacteria;Proteobacteria;Betaproteobacteria;Burkholderiales;Alcaligenaceae;Bordetella;'	Bordetella pertussis H918	1532	76219	77750	2	2.6	AACUGAAGA-=================AU=====-GCUGGCGGG	1	1.5	43255	1520	UAUCGGAAG-======C===============
	AXSL02000005	332474	'Bacteria;Proteobacteria;Betaproteobacteria;Burkholderiales;Alcaligenaceae;Bordetella;'	Bordetella pertussis H939	1532	578	2109	2	2.6	AACUGAAGA-=================AU=====-GCUGGCGGG	1	1.5	43255	1520	UAUCGGAAG-======C===============
	KF441609	4502486	'Bacteria;Proteobacteria;Betaproteobacteria;Burkholderiales;Alcaligenaceae;uncultured;'	Bordetella sp. A2-436	1528	1	1528	2	2.6	......UGA-=================AU=====-GCUAGCGGG	1	1.5	43255	1520	UAUCGGAAG-======C================-UA
	EU140499	782204	'Bacteria;Proteobacteria;Betaproteobacteria;Burkholderiales;Alcaligenaceae;Achromobacter;'	Bordetella sp. B4	1523	1	1523	2	2.6	......AGA-=================AU=====-GCUAGCGGG	1	1.5	43255	1520	UAUCGGAAG-======C==============
	HQ652590	2550034	'Bacteria;Proteobacteria;Betaproteobacteria;Burkholderiales;Alcaligenaceae;Bordetella;'	Bordetella sp. f17(2011)	1520	1	1520	2	2.6	........A-=================AU=====-GCUGGCGGG	1	1.5	43255	1520	UAUCGGAAG-======C=============
	DQ453689	545735	'Bacteria;Proteobacteria;Betaproteobacteria;Burkholderiales;Alcaligenaceae;Bordetella;'	Bordetella sp. F2	1527	1	1527	3	3.6	......AGA-========a========AU=====-GCUAGCGGG	1	1.5	43255	1520	UAUCGGAAG-======C================-UG
	HQ840720	2655134	'Bacteria;Proteobacteria;Betaproteobacteria;Burkholderiales;Alcaligenaceae;Bordetella;'	Bordetella sp. L2	1523	1	1523	2	2.6	......AGA-=================AU=====-GCUGGCGGG	1	1.5	43255	1520	UAUCGGAAG-======C==============
	AB039335	8444	'Bacteria;Proteobacteria;Betaproteobacteria;Burkholderiales;Alcaligenaceae;Bordetella;'	Bordetella sp. M1-6	1531	1	1531	2	2.6	..UUUGAGA-=================AU=====-GCUAGCGGG	3	3.6	43255	1520	UAUCGGAAG-======C==============Aa-
	EU727194	938631	'Bacteria;Proteobacteria;Betaproteobacteria;Burkholderiales;Alcaligenaceae;Bordetella;'	Bordetella sp. MT-E1	1525	1	1525	2	2.6	.......GA-=================AU=====-GCUGGCGGG	1	1.5	43255	1520	UAUCGGAAG-======C================-U
	EU727195	938632	'Bacteria;Proteobacteria;Betaproteobacteria;Burkholderiales;Alcaligenaceae;Bordetella;'	Bordetella sp. MT-I2	1526	1	1526	2	2.6	.......GA-=================AU=====-GCUGGCGGG	1	1.5	43255	1520	UAUCGGAAG-======C================-U
	FJ626822	1127188	'Bacteria;Proteobacteria;Betaproteobacteria;Burkholderiales;Alcaligenaceae;Bordetella;'	Bordetella sp. ScyaBb-1	1523	1	1523	2	2.6	......AGA-=================AU=====-GCUGGCGGG	1	1.5	43255	1520	UAUCGGAAG-======U==============
	AJ277798	242957	'Bacteria;Proteobacteria;Betaproteobacteria;Burkholderiales;Alcaligenaceae;Bordetella;'	Bordetella trematum	1521	1	1521	2	2.6	......AGA-=================AU=====-GCUGGCGGG	1	1.5	43255	1520	UAUCGGAAG-======C==============
	FR733687	1296887	'Bacteria;Spirochaetae;Spirochaetes;Spirochaetales;Spirochaetaceae;Borrelia;'	Borrelia afzelii	1524	1	1524	1	1.5	.........-=================A======-GCUGGCAGU	1	1.5	43255	1520	UACUGGAAA-======C=============
	CP000395	461963	'Bacteria;Spirochaetae;Spirochaetes;Spirochaetales;Spirochaetaceae;Borrelia;'	Borrelia afzelii PKo	1537	448432	449968	2	2.1	UAACGAAGA-==============u==A======-GCUGGCAGU	1	1.5	43255	1520	UACUGGAAA-======C===============
	CP009212	464870	'Bacteria;Spirochaetae;Spirochaetes;Spirochaetales;Spirochaetaceae;Borrelia;'	Borrelia afzelii Tom3107	1544	446975	448518	2	2.1	UAACGAAGA-==============u==A======-GCUGGCAGU	1	1.5	43255	1520	UACUGGAAA-======C================-UAA
	CP009656	465020	'Bacteria;Spirochaetae;Spirochaetes;Spirochaetales;Spirochaetaceae;Borrelia;'	Borrelia burgdorferi (Lyme disease spirochete)	1543	444544	446086	2	2.1	UAACGAAGA-==============u==A======-GCUGGCAGU	1	1.5	43255	1520	UACUGGAAA-======C================-UAA
	AE000783	187834	'Bacteria;Spirochaetae;Spirochaetes;Spirochaetales;Spirochaetaceae;Borrelia;'	Borrelia burgdorferi B31	1536	444581	446116	2	2.1	UAACGAAGA-==============u==A======-GCUGGCAGU	1	1.5	43255	1520	UACUGGAAA-======C===============
	CP005925	463895	'Bacteria;Spirochaetae;Spirochaetes;Spirochaetales;Spirochaetaceae;Borrelia;'	Borrelia burgdorferi CA382	1532	444590	446121	2	2.1	...CGAAGA-==============u==A======-GCUGGCAGU	1	1.5	43255	1520	UACUGGAAA-======C===============
	CP002312	462845	'Bacteria;Spirochaetae;Spirochaetes;Spirochaetales;Spirochaetaceae;Borrelia;'	Borrelia burgdorferi JD1	1538	444311	445848	2	2.1	UAACGAAGA-==============u==A======-GCUGGCAGU	1	1.5	43255	1520	UACUGGAAA-======C===============
	CP002228	462809	'Bacteria;Spirochaetae;Spirochaetes;Spirochaetales;Spirochaetaceae;Borrelia;'	Borrelia burgdorferi N40	1538	443409	444946	2	2.1	UAACGAAGA-==============u==A======-GCUGGCAGU	1	1.5	43255	1520	UACUGGAAA-======C===============
	CP001205	462358	'Bacteria;Spirochaetae;Spirochaetes;Spirochaetales;Spirochaetaceae;Borrelia;'	Borrelia burgdorferi ZS7	1538	440675	442212	2	2.1	UAACGAAGA-==============u==A======-GCUGGCAGU	1	1.5	43255	1520	UACUGGAAA-======C===============
	CP009910	465082	'Bacteria;Spirochaetae;Spirochaetes;Spirochaetales;Spirochaetaceae;Borrelia;'	Borrelia chilensis	1544	443000	444543	2	2.1	UAACGAAGA-==============u==A======-GCUGGCAGU	1	1.5	43255	1520	UACUGGAAA-======C================-UAA
	JJNU01000003	3151153	'Bacteria;Spirochaetae;Spirochaetes;Spirochaetales;Spirochaetaceae;Borrelia;'	Borrelia garinii	1543	451203	452745	2	2.1	UAACGAAGA-==============u==A======-GCUGGCAGU	1	1.5	43255	1520	UACUGGAAA-======C================-UA
	CP000013	461804	'Bacteria;Spirochaetae;Spirochaetes;Spirochaetales;Spirochaetaceae;Borrelia;'	Borrelia garinii PBi	1538	446773	448310	2	2.1	UAACGAAGA-==============u==A======-GCUGGCAGU	1	1.5	43255	1520	UACUGGAAA-======C===============
	CP007564	464540	'Bacteria;Spirochaetae;Spirochaetes;Spirochaetales;Spirochaetaceae;Borrelia;'	Borrelia garinii SZ	1540	457217	458756	2	2.1	UAACGAAGA-==============u==A======-GCUGGCAGU	1	1.5	43255	1520	UACUGGAAA-======C================-UA
	AB473538	58721	'Bacteria;Spirochaetae;Spirochaetes;Spirochaetales;Spirochaetaceae;Borrelia;'	Borrelia sp. BF16	1539	9206	10744	2	2.1	UAACGAAGA-==============u==A======-GCUGGCAGU	1	1.5	43255	1520	UACUGGAAA-======C===============
	AF467975	223576	'Bacteria;Spirochaetae;Spirochaetes;Spirochaetales;Spirochaetaceae;Borrelia;'	Borrelia sp. MOS-1b	1553	1	1553	2	2.1	......AGA-==============u==A======-GCUGGCAGU	1	1.5	43255	1520	UACUGGAAA-======C================-UAAGAGAAA
	AB473539	58722	'Bacteria;Spirochaetae;Spirochaetes;Spirochaetales;Spirochaetaceae;Borrelia;'	Borrelia turcica	1539	9343	10881	2	2.1	UAACGAAGA-==============u==A======-GCUGGCAGU	1	1.5	43255	1520	UACUGGAAA-======C===============
	CP009117	464839	'Bacteria;Spirochaetae;Spirochaetes;Spirochaetales;Spirochaetaceae;Borrelia;'	Borrelia valaisiana Tom4006	1544	444440	445983	2	2.1	UAACGAAGA-==============u==A======-GCUGGCAGU	1	1.5	43255	1520	UACUGGAAA-======C================-UAA
	KM462884	4834776	'Bacteria;Cyanobacteria;Chloroplast;'	Botryococcus braunii	1514	103527	105040	0	0	UCAUGGAGA-========================-GCUGGCGGC	1	1.5	43255	1520	UACUGGAAG-======C===============
	HG514460	1900331	'Bacteria;Cyanobacteria;Chloroplast;'	Boulardia latisquama	1490	62814	64303	1	1.1	....GGAGA-===C====================-GCUGGCGGC	1	1.5	43255	1520	UACUGGAAG-======C===============
	X91031	4957257	'Bacteria;Actinobacteria;Actinobacteria;Micrococcales;Dermabacteraceae;Brachybacterium;'	Brachybacterium alimentarium	1512	1	1512	0	0	......AGA-=======NN===============-GCUGGCGGC	1	1.5	43255	1520	UACCGGAAG-======C===============
	X91030	4957256	'Bacteria;Actinobacteria;Actinobacteria;Micrococcales;Dermabacteraceae;Brachybacterium;'	Brachybacterium conglomeratum	1513	1	1513	0	0	......AGA-=======NN===============-GCUGGCGGC	1	1.5	43255	1520	UACCGGAAG-======C===============
	X91032	4957258	'Bacteria;Actinobacteria;Actinobacteria;Micrococcales;Dermabacteraceae;Brachybacterium;'	Brachybacterium faecium	1513	1	1513	0	0	......AGA-=======NN===============-GCUGGCGGC	1	1.5	43255	1520	UACCGGAAG-======C===============
	CP001643	462478	'Bacteria;Actinobacteria;Actinobacteria;Micrococcales;Dermabacteraceae;Brachybacterium;'	Brachybacterium faecium DSM 4810	1523	513912	515434	0	0	UCAUGGAGA-========================-GCUGGCGGC	1	1.5	43255	1520	UACCGGAAG-======C================-U
	AORC01000022	321458	'Bacteria;Actinobacteria;Actinobacteria;Micrococcales;Dermabacteraceae;Brachybacterium;'	Brachybacterium muris UCD-AY4	1531	2860	4390	0	0	UCAUGGAGA-========================-GCUGGCGGC	1	1.5	43255	1520	UACCGGAAG-======C================-UAAGGAGCA
	X91033	4957259	'Bacteria;Actinobacteria;Actinobacteria;Micrococcales;Dermabacteraceae;Brachybacterium;'	Brachybacterium nesterenkovii	1514	1	1514	0	0	......AGA-=======NN===============-GCUGGCGGC	1	1.5	43255	1520	UACCGGAAG-======C===============
	JDYK01000003	2684307	'Bacteria;Actinobacteria;Actinobacteria;Micrococcales;Dermabacteraceae;Brachybacterium;'	Brachybacterium phenoliresistens	1527	262171	263697	0	0	...UGGAGA-========================-GCUGGCGGC	1	1.5	43255	1520	UACCGGAAG-======C================-UAAGGAGCA
	X91657	4957376	'Bacteria;Actinobacteria;Actinobacteria;Micrococcales;Dermabacteraceae;Brachybacterium;'	Brachybacterium tyrofermentans	1512	1	1512	0	0	......AGA-=======NN===============-GCUGGCUGC	1	1.5	43255	1520	UACCGGAAG-======C===============
	DQ836253	606556	'Bacteria;Proteobacteria;Betaproteobacteria;Burkholderiales;Comamonadaceae;Brachymonas;'	Brachymonas denitrificans	1517	1	1517	2	2.6	.........-=================AU=====-GCUGGCGGC	1	1.5	43255	1520	UAUCGGAAG-======C=============
	AY275432	354439	'Bacteria;Proteobacteria;Betaproteobacteria;Burkholderiales;Comamonadaceae;Extensimonas;'	Brachymonas petroleovorans	1524	1	1524	2	2.6	.......GA-=================AU=====-GCUGGCGGC	1	1.5	43255	1520	UAUCGGAAG-======C==============
	JN713175	3386247	'Bacteria;Proteobacteria;Betaproteobacteria;Burkholderiales;Comamonadaceae;Brachymonas;'	Brachymonas sp. canine oral taxon 015	1526	1	1526	2	2.6	.......GA-=================AU=====-GCUGGCGGC	1	1.5	43255	1520	UAUCGGAAG-======C==============
	KM462064	4834536	'Bacteria;Proteobacteria;Betaproteobacteria;Burkholderiales;Comamonadaceae;Brachymonas;'	Brachymonas sp. feline oral taxon 073	1526	1	1526	2	2.6	.......GA-=================AU=====-GCUGGCGGC	1	1.5	43255	1520	UAUCGGAAG-======C==============
	KM462134	4834606	'Bacteria;Proteobacteria;Betaproteobacteria;Burkholderiales;Comamonadaceae;Brachymonas;'	Brachymonas sp. feline oral taxon 160	1520	1	1520	2	2.6	.......GA-=================AU=====-GCUGGCGGC	1	1.5	43255	1520	UAUCGGAAG-======C==============
	EU325680	821892	'Bacteria;Cyanobacteria;Chloroplast;'	Brachypodium distachyon	1492	91021	92512	1	1.1	UCAUGGAGA-===C====================-GCUGGCGGC	1	1.5	43255	1520	UACUGGAAG-======C===============
	AB818665	158534	'Bacteria;Firmicutes;Bacilli;Bacillales;Paenibacillaceae;Brevibacillus;'	Brevibacillus agri	1532	1	1532	0	0	......AGA-========================-GCUGGCGGC	1	1.5	43255	1520	UACCGGAAG-======C================-U
	EU709016	935513	'Bacteria;Firmicutes;Bacilli;Bacillales;Paenibacillaceae;Brevibacillus;'	Brevibacillus laterosporus	1529	1	1529	0	0	.....GAGA-========================-GCUGGCGGC	1	1.5	43255	1520	UACCGGAAG-======C==============
	AYJU01000003	453885	'Bacteria;Firmicutes;Bacilli;Bacillales;Paenibacillaceae;Brevibacillus;'	Brevibacillus panacihumi W25	1536	258502	260037	0	0	..UUGGAGA-========================-GCUGGCGGC	0	0	43255	1520	UACCGGAAG-=======================-UA
	AB749776	136046	'Bacteria;Firmicutes;Bacilli;Bacillales;Paenibacillaceae;Brevibacillus;'	Brevibacillus sp. 93	1558	1	1558	0	0	....UUAGA-========================-CGCUGGCGG	3	3.6	43255	1520	UACCGGAAG-======C==========N===Aa-
	EF158852	660545	'Bacteria;Actinobacteria;Actinobacteria;Micrococcales;Brevibacteriaceae;Brevibacterium;'	Brevibacterium album	1532	1	1532	0	0	......AGA-========================-GCUGGCGGC	1	1.5	43255	1520	UACCGGAAG-======C=============
	AY228463	350145	'Bacteria;Actinobacteria;Actinobacteria;Micrococcales;Brevibacteriaceae;Brevibacterium;'	Brevibacterium celere	1523	1	1523	0	0	...UGGAGA-========================-GCUGGCUGC	0	0	43255	1520	UACCGGAAG-======N==============
	AB188208	24549	'Bacteria;Actinobacteria;Actinobacteria;Micrococcales;Brevibacteriaceae;Brevibacterium;'	Brevibacterium sp. TUT1201	1519	1	1519	0	0	......AGA-========================-GCUGGCGGC	1	1.5	43255	1520	UACCGGAAG-======C==============
	HQ183494	2424169	'Bacteria;Cyanobacteria;Chloroplast;'	Brocchinia micrantha	1491	1	1491	1	1.1	UCAUGGAGA-===C====================-GCUGGCGGC	1	1.5	43255	1520	UACUGGAAG-======C===============
	AODH01000086	320899	'Bacteria;Firmicutes;Bacilli;Bacillales;Listeriaceae;Brochothrix;'	Brochothrix campestris FSL F6-1037	1555	2823	4377	0	0	UUAACGAGA-========================-GCUGGCGGC	1	1.5	43255	1520	UAUCGGAAG-======C================-UAAGGAA
	GQ998068	1537168	'Bacteria;Cyanobacteria;Chloroplast;'	Bulnesia arborea (Maracaibo lignum-vitae)	1493	1	1493	1	1.1	UCAUGGAGA-===C====================-GCUGGCGGC	1	1.5	43255	1520	UACUGGAAG-======C===============
	CP000440	461983	'Bacteria;Proteobacteria;Betaproteobacteria;Burkholderiales;Burkholderiaceae;Burkholderia;'	Burkholderia ambifaria AMMD	1526	14918	16443	2	2.6	......AGA-=================AU=====-GCUGGCGGC	1	1.5	43255	1520	UAUCGGAAG-======C===============
	CP001025	462273	'Bacteria;Proteobacteria;Betaproteobacteria;Burkholderiales;Burkholderiaceae;Burkholderia;'	Burkholderia ambifaria MC40-6	1526	21951	23476	2	2.6	......AGA-=================AU=====-GCUGGCGGC	1	1.5	43255	1520	UAUCGGAAG-======C===============
	DQ786951	576264	'Bacteria;Proteobacteria;Betaproteobacteria;Burkholderiales;Burkholderiaceae;Burkholderia;'	Burkholderia andropogonis	1523	1	1523	3	3.6	......AGA-========a========AU=====-GCUGGCGGC	1	1.5	43255	1520	UAUCGGAAG-======C==============
	HQ023264	2344307	'Bacteria;Proteobacteria;Betaproteobacteria;Burkholderiales;Burkholderiaceae;Burkholderia;'	Burkholderia caribensis	1521	1	1521	2	2.6	......AGA-=================AU=====-GCUGGCGGC	1	1.5	43255	1520	UAUCGGAAG-======C=============
	CP000378	461950	'Bacteria;Proteobacteria;Betaproteobacteria;Burkholderiales;Burkholderiaceae;Burkholderia;'	Burkholderia cenocepacia AU 1054	1526	57385	58910	2	2.6	......AGA-=================AU=====-GCUGGCGGC	1	1.5	43255	1520	UAUCGGAAG-======C===============
	HG938370	1905684	'Bacteria;Proteobacteria;Betaproteobacteria;Burkholderiales;Burkholderiaceae;Burkholderia;'	Burkholderia cenocepacia H111	1532	231243	232774	2	2.6	AACUGAAGA-=================AU=====-GCUGGCGGC	1	1.5	43255	1520	UAUCGGAAG-======C==============
	AM747720	300311	'Bacteria;Proteobacteria;Betaproteobacteria;Burkholderiales;Burkholderiaceae;Burkholderia;'	Burkholderia cenocepacia J2315	1532	246294	247825	2	2.6	AACUGAAGA-=================AU=====-GCUGGCGGC	1	1.5	43255	1520	UAUCGGAAG-======C==============
	CP000958	462249	'Bacteria;Proteobacteria;Betaproteobacteria;Burkholderiales;Burkholderiaceae;Burkholderia;'	Burkholderia cenocepacia MC0-3	1526	43557	45082	2	2.6	......AGA-=================AU=====-GCUGGCGGC	1	1.5	43255	1520	UAUCGGAAG-======C===============
	AB110089	15227	'Bacteria;Proteobacteria;Betaproteobacteria;Burkholderiales;Burkholderiaceae;Burkholderia;'	Burkholderia cepacia	1526	1	1526	2	2.6	......AGA-=================AU=====-GCUGGCGGC	1	1.5	43255	1520	UAUCGGAAG-======C===============
	AM420302	292241	'Bacteria;Proteobacteria;Betaproteobacteria;Burkholderiales;Burkholderiaceae;Burkholderia;'	Burkholderia endofungorum	1527	1	1527	2	2.6	.......GA-=================AU=====-GCUGGCGGC	1	1.5	43255	1520	UAUCGGAAG-======C================-U
	DQ514537	554210	'Bacteria;Proteobacteria;Betaproteobacteria;Burkholderiales;Burkholderiaceae;Burkholderia;'	Burkholderia ferrariae	1523	1	1523	2	2.6	.....UAGA-=================AU=====-GCUGGCGGC	1	1.5	43255	1520	UAUCGGAAG-======C=============
	AB091182	13427	'Bacteria;Proteobacteria;Betaproteobacteria;Burkholderiales;Burkholderiaceae;Burkholderia;'	Burkholderia fungorum	1518	1	1518	2	2.6	........A-=================AU=====-GCUGGCGGC	1	1.5	43255	1520	UAUCGGAAG-======C==============
	EU090890	771558	'Bacteria;Proteobacteria;Betaproteobacteria;Burkholderiales;Burkholderiaceae;Burkholderia;'	Burkholderia gladioli	1525	1	1525	2	2.6	......AGA-=================AU=====-GCUGGCGGC	0	0	43255	1520	UAUCGGAAG-=====================
	AB024491	7140	'Bacteria;Proteobacteria;Betaproteobacteria;Burkholderiales;Burkholderiaceae;Burkholderia;'	Burkholderia gladioli pv. gladioli	1522	1	1522	2	2.6	........A-=================AU=====-GCUGGCGGC	1	1.5	43255	1520	UAUCGGAAG-======C==============
	JFHC01000156	3144242	'Bacteria;Proteobacteria;Betaproteobacteria;Burkholderiales;Burkholderiaceae;Burkholderia;'	Burkholderia glathei	1654	3038	4691	2	2.6	AACUGAAGA-=================AU=====-GCUGGCGGC	1	1.5	43255	1520	UAUCGGAAG-======C================-UCGAGCUUA
	KC195883	4204833	'Bacteria;Proteobacteria;Betaproteobacteria;Burkholderiales;Burkholderiaceae;Burkholderia;'	Burkholderia multivorans	1542	1	1542	2	2.6	.....UAGA-=================AU=====-GCUGGCGGC	2	2.6	43255	1520	UAUCGGAAG-======C==============A
	AP009385	321947	'Bacteria;Proteobacteria;Betaproteobacteria;Burkholderiales;Burkholderiaceae;Burkholderia;'	Burkholderia multivorans ATCC 17616	1526	411340	412865	2	2.6	......AGA-=================AU=====-GCUGGCGGC	1	1.5	43255	1520	UAUCGGAAG-======C===============
	ALIW01000278	272557	'Bacteria;Proteobacteria;Betaproteobacteria;Burkholderiales;Burkholderiaceae;Burkholderia;'	Burkholderia multivorans ATCC BAA-247	1535	322	1856	2	2.6	AACUGAAGA-=================AU=====-GCUGGCGGC	1	1.5	43255	1520	UAUCGGAAG-======C================-
	ALIX01000244	272559	'Bacteria;Proteobacteria;Betaproteobacteria;Burkholderiales;Burkholderiaceae;Burkholderia;'	Burkholderia multivorans CF2	1535	10992	12526	2	2.6	AACUGAAGA-=================AU=====-GCUGGCGGC	1	1.5	43255	1520	UAUCGGAAG-======C================-
	ACFC01000013	186142	'Bacteria;Proteobacteria;Betaproteobacteria;Burkholderiales;Burkholderiaceae;Burkholderia;'	Burkholderia multivorans CGD2	1535	324	1858	2	2.6	AACUGAAGA-=================AU=====-GCUGGCGGC	1	1.5	43255	1520	UAUCGGAAG-======C================-
	ACFD01000004	186146	'Bacteria;Proteobacteria;Betaproteobacteria;Burkholderiales;Burkholderiaceae;Burkholderia;'	Burkholderia multivorans CGD2M	1532	508109	509640	2	2.6	AACUGAAGA-=================AU=====-GCUGGCGGC	1	1.5	43255	1520	UAUCGGAAG-======C================-
	FJ560957	1114544	'Bacteria;Proteobacteria;Betaproteobacteria;Burkholderiales;Burkholderiaceae;Burkholderia;'	Burkholderia phymatum	1523	1	1523	2	2.6	......AGA-=================AU=====-GCUGGCGGC	1	1.5	43255	1520	UAUCGGAAG-======C==============
	CP001043	462281	'Bacteria;Proteobacteria;Betaproteobacteria;Burkholderiales;Burkholderiaceae;Burkholderia;'	Burkholderia phymatum STM815	1524	1348921	1350444	2	2.6	......AGA-=================AU=====-GCUGGCGGC	1	1.5	43255	1520	UAUCGGAAG-======C===============
	CP001052	462286	'Bacteria;Proteobacteria;Betaproteobacteria;Burkholderiales;Burkholderiaceae;Burkholderia;'	Burkholderia phytofirmans PsJN	1524	1541578	1543101	2	2.6	......AGA-=================AU=====-GCUGGCGGC	1	1.5	43255	1520	UAUCGGAAG-======C===============
	AOGU01000009	321077	'Bacteria;Proteobacteria;Betaproteobacteria;Burkholderiales;Burkholderiaceae;Burkholderia;'	Burkholderia pseudomallei MSHR1043	1535	3862	5396	2	2.6	AACUGAAGA-=================AU=====-GCUGGCGGC	1	1.5	43255	1520	UAUCGGAAG-======C================-U
	AJ938142	267885	'Bacteria;Proteobacteria;Betaproteobacteria;Burkholderiales;Burkholderiaceae;Burkholderia;'	Burkholderia rhizoxinica	1525	1	1525	2	2.6	.......GA-=================AU=====-GCUGGCGGC	1	1.5	43255	1520	UAUCGGAAG-======C==============
	KF650996	4539406	'Bacteria;Proteobacteria;Betaproteobacteria;Burkholderiales;Burkholderiaceae;Burkholderia;'	Burkholderia rinojensis	1524	1	1524	2	2.6	.......GA-=================AU=====-GCUGGCGGC	1	1.5	43255	1520	UAUCGGAAG-======C==============
	EF635856	728743	'Bacteria;Proteobacteria;Betaproteobacteria;Burkholderiales;Burkholderiaceae;Burkholderia;'	Burkholderia sartisoli	1525	1	1525	2	2.6	......AGA-=================AU=====-GCUGGCGGC	4	4.8	43255	1520	UAUCGGAAG-======C============A=AG-
	AY965240	435009	'Bacteria;Proteobacteria;Betaproteobacteria;Burkholderiales;Burkholderiaceae;Burkholderia;'	Burkholderia silvatlantica	1523	1	1523	2	2.6	......AGA-=================AU=====-GCUGGCGGC	1	1.5	43255	1520	UAUCGGAAG-======C==============
	DQ256491	513154	'Bacteria;Proteobacteria;Betaproteobacteria;Burkholderiales;Burkholderiaceae;Burkholderia;'	Burkholderia sordidicola	1524	1	1524	3	3.6	......AGA-========a========AU=====-GCUGGCGGC	1	1.5	43255	1520	UAUCGGAAG-======U=============
	AJ938141	267884	'Bacteria;Proteobacteria;Betaproteobacteria;Burkholderiales;Burkholderiaceae;Burkholderia;'	Burkholderia sp. 20577	1525	1	1525	2	2.6	.......GA-=================AU=====-GCUGGCGGC	1	1.5	43255	1520	UAUCGGAAG-======C================-U
	JX174210	3831770	'Bacteria;Proteobacteria;Betaproteobacteria;Burkholderiales;Burkholderiaceae;Burkholderia;'	Burkholderia sp. 2333	1536	1	1536	2	2.6	GACAACAGA-=================AU=====-GCUGGCGGC	3	3.6	43255	1520	UAUCGGAAG-======C==============Aa-GCU
	JX174228	3831788	'Bacteria;Proteobacteria;Betaproteobacteria;Burkholderiales;Burkholderiaceae;Burkholderia;'	Burkholderia sp. 2351	1526	1	1526	2	2.6	......AGA-=================AU=====-GCUGGCGGC	1	1.5	43255	1520	UAUCGGAAG-======C==============
	JX174262	3831821	'Bacteria;Proteobacteria;Betaproteobacteria;Burkholderiales;Burkholderiaceae;Burkholderia;'	Burkholderia sp. 2385	1746	1	1746	2	2.6	GACCACAGA-=================AU=====-GCUGGCGGC	3	3.6	43255	1520	UAUCGGAAG-======C==============Aa-GGCUGGAUC
	JX174264	3831822	'Bacteria;Proteobacteria;Betaproteobacteria;Burkholderiales;Burkholderiaceae;Burkholderia;'	Burkholderia sp. 2387	1536	1	1536	2	2.6	GACAACAGA-=================AU=====-GCUGGCGGC	2	2.6	43255	1520	UAUCGGAAG-======C==============A
	JX174265	3831823	'Bacteria;Proteobacteria;Betaproteobacteria;Burkholderiales;Burkholderiaceae;Burkholderia;'	Burkholderia sp. 2388	1541	1	1541	2	2.6	GACAACAGA-=================AU=====-GCUGGCGGC	2	2.1	43255	1520	UAUCGGAAG-=====================Aa-GCUU
	AJ938143	267886	'Bacteria;Proteobacteria;Betaproteobacteria;Burkholderiales;Burkholderiaceae;Burkholderia;'	Burkholderia sp. 308.87	1525	1	1525	2	2.6	.......GA-=================AU=====-GCUGGCGGC	1	1.5	43255	1520	UAUCGGAAG-======C================-U
	JF265202	2850334	'Bacteria;Proteobacteria;Betaproteobacteria;Burkholderiales;Burkholderiaceae;Burkholderia;'	Burkholderia sp. 4682(2011)	1527	1	1527	2	2.6	.....UAGA-=================AU=====-GCUGGCGGC	2	2.6	43255	1520	UAUCGGAAG-======C==============A
	AJ938144	267887	'Bacteria;Proteobacteria;Betaproteobacteria;Burkholderiales;Burkholderiaceae;Burkholderia;'	Burkholderia sp. 699.68	1525	1	1525	2	2.6	.......GA-=================AU=====-GCUGGCGGC	1	1.5	43255	1520	UAUCGGAAG-======C===============
	JSZN01000056	3798225	'Bacteria;Proteobacteria;Betaproteobacteria;Burkholderiales;Burkholderiaceae;Burkholderia;'	Burkholderia sp. A9	1550	22	1571	2	2.6	AACUGAAGA-=================AU=====-GCUGGCGGC	1	1.5	43255	1520	UAUCGGAAG-======C================-CAGAGCUUC
	AB103080	14573	'Bacteria;Proteobacteria;Betaproteobacteria;Burkholderiales;Burkholderiaceae;Burkholderia;'	Burkholderia sp. AK-5	1520	1	1520	2	2.6	......AGA-=================AU=====-GCUGGCGGC	1	1.5	43255	1520	UAUCGGAAG-======C==============
	HQ023279	2344322	'Bacteria;Proteobacteria;Betaproteobacteria;Burkholderiales;Burkholderiaceae;Burkholderia;'	Burkholderia sp. CACua-231	1524	1	1524	2	2.6	......AGA-=================AU=====-GCUGGCGGC	1	1.5	43255	1520	UAUCGGAAG-======C=============
	JF514553	2919295	'Bacteria;Proteobacteria;Betaproteobacteria;Burkholderiales;Burkholderiaceae;Burkholderia;'	Burkholderia sp. DRS10A	1529	1	1529	2	2.6	.....UAGA-=================AU=====-GCUGGCGGC	3	3.6	43255	1520	UAUCGGAAG-======C==============Aa-
	JF514555	2919297	'Bacteria;Proteobacteria;Betaproteobacteria;Burkholderiales;Burkholderiaceae;Burkholderia;'	Burkholderia sp. DRS13A	1530	1	1530	2	2.6	....UUAGA-=================AU=====-GCUGGCGGC	3	3.6	43255	1520	UAUCGGAAG-======C==============Aa-
	JF514551	2919293	'Bacteria;Proteobacteria;Betaproteobacteria;Burkholderiales;Burkholderiaceae;Burkholderia;'	Burkholderia sp. DRS8	1525	1	1525	2	2.6	.....UAGA-=================AU=====-GCUGGCGGC	1	1.5	43255	1520	UAUCGGAAG-======C=============
	HM775379	2222330	'Bacteria;Proteobacteria;Betaproteobacteria;Burkholderiales;Burkholderiaceae;Burkholderia;'	Burkholderia sp. enrichment culture clone DRS 3B	1529	1	1529	2	2.6	....UUAGA-=================AU=====-GCUGGCGGC	3	3.6	43255	1520	UAUCGGAAG-======C==============Aa-
	HM775381	2222332	'Bacteria;Proteobacteria;Betaproteobacteria;Burkholderiales;Burkholderiaceae;Burkholderia;'	Burkholderia sp. enrichment culture clone DRS 5B	1528	1	1528	2	2.6	....UUAGA-=================AU=====-GCUGGCGGC	2	2.6	43255	1520	UAUCGGAAG-======C==============A
	HQ288947	2453527	'Bacteria;Proteobacteria;Betaproteobacteria;Burkholderiales;Burkholderiaceae;Burkholderia;'	Burkholderia sp. G7(2011)	1525	1	1525	2	2.6	......UGA-=================AU=====-GCUGGCGGC	1	1.5	43255	1520	UAUCGGAAG-======C==============
	ABYL01000300	185515	'Bacteria;Proteobacteria;Betaproteobacteria;Burkholderiales;Burkholderiaceae;Burkholderia;'	Burkholderia sp. H160	1524	536	2059	2	2.6	......AGA-=================AU=====-GCUGGCGGC	1	1.5	43255	1520	UAUCGGAAG-======C===============
	KF059266	4379212	'Bacteria;Proteobacteria;Betaproteobacteria;Burkholderiales;Burkholderiaceae;Burkholderia;'	Burkholderia sp. hg-2	1524	1	1524	2	2.6	......AGA-=================AU=====-GCUGGCGGC	1	1.5	43255	1520	UAUCGGAAG-======C==============
	AF210314	201404	'Bacteria;Proteobacteria;Betaproteobacteria;Burkholderiales;Burkholderiaceae;Burkholderia;'	Burkholderia sp. HY1	1525	1	1525	2	2.6	......AGA-=================AU=====-GCUGGCGGC	1	1.5	43255	1520	UAUCGGAAG-======C==============
	JFHF01000113	3144247	'Bacteria;Proteobacteria;Betaproteobacteria;Burkholderiales;Burkholderiaceae;Burkholderia;'	Burkholderia sp. MP-1	1657	8	1664	2	2.6	AACUGAAGA-=================AU=====-GCUGGCGGC	1	1.5	43255	1520	UAUCGGAAG-======C================-UCGAGCUUC
	HM641907	2152823	'Bacteria;Proteobacteria;Betaproteobacteria;Burkholderiales;Burkholderiaceae;Burkholderia;'	Burkholderia sp. MR1	1524	1	1524	2	2.6	......AGA-=================AU=====-GCUGGCGGC	1	1.5	43255	1520	UAUCGGAAG-======C===============
	AY568508	383677	'Bacteria;Proteobacteria;Betaproteobacteria;Burkholderiales;Burkholderiaceae;Burkholderia;'	Burkholderia sp. NE-7	1520	1	1520	2	2.6	.........-=================AU=====-GCUGGCGGC	1	1.5	43255	1520	UAUCGGAAG-======C==============
	GQ478255	1515054	'Bacteria;Proteobacteria;Betaproteobacteria;Burkholderiales;Burkholderiaceae;Burkholderia;'	Burkholderia sp. R4M-16	1524	1	1524	2	2.6	......AGA-=================AU=====-GCUGGCGGC	1	1.5	43255	1520	UAUCGGAAG-======C==============
	AB591835	86972	'Bacteria;Proteobacteria;Betaproteobacteria;Burkholderiales;Burkholderiaceae;Burkholderia;'	Burkholderia sp. RK1025	1522	1	1522	2	2.6	.......GA-=================AU=====-GCUGGCGGC	1	1.5	43255	1520	UAUCGGAAG-======C==============
	AJHK02000001	270206	'Bacteria;Proteobacteria;Betaproteobacteria;Burkholderiales;Burkholderiaceae;Burkholderia;'	Burkholderia sp. SJ98	1535	3455	4989	2	2.6	AACUGAAGA-=================AU=====-GCUGGCGGC	1	1.5	43255	1520	UAUCGGAAG-======C================-U
	FJ478405	1086605	'Bacteria;Proteobacteria;Betaproteobacteria;Burkholderiales;Burkholderiaceae;Burkholderia;'	Burkholderia sp. TAt-045	1524	1	1524	2	2.6	......AGA-=================AU=====-GCUGGCGGC	1	1.5	43255	1520	UAUCGGAAG-======C=============
	FJ478404	1086604	'Bacteria;Proteobacteria;Betaproteobacteria;Burkholderiales;Burkholderiaceae;Burkholderia;'	Burkholderia sp. TAt-0728	1522	1	1522	2	2.6	......AGA-=================AU=====-GCUGGCGGC	1	1.5	43255	1520	UAUCGGAAG-======C=============
	FJ478406	1086606	'Bacteria;Proteobacteria;Betaproteobacteria;Burkholderiales;Burkholderiaceae;Burkholderia;'	Burkholderia sp. TAt-0769	1522	1	1522	2	2.6	......AGA-=================AU=====-GCUGGCGGC	1	1.5	43255	1520	UAUCGGAAG-======C=============
	AJ505301	252005	'Bacteria;Proteobacteria;Betaproteobacteria;Burkholderiales;Burkholderiaceae;Burkholderia;'	Burkholderia sp. TJ182	1540	1	1540	2	2.6	GACAACAGA-=================AU=====-GCUGGCGGC	1	1.5	43255	1520	UAUCGGAAG-======C==============
	JN881346	3413518	'Bacteria;Proteobacteria;Betaproteobacteria;Burkholderiales;Burkholderiaceae;Burkholderia;'	Burkholderia sp. TNe-834	1534	1	1534	2	2.6	.GGCUUAGA-=================AU=====-GCUGGCGGC	3	3.6	43255	1520	UAUCGGAAG-======C==============Aa-GCC
	EF139186	656584	'Bacteria;Proteobacteria;Betaproteobacteria;Burkholderiales;Burkholderiaceae;Burkholderia;'	Burkholderia sp. TNe-841	1532	1	1532	2	2.6	.GGCUUANA-=================AU=====-GCUGGCGGC	3	3.7	43255	1520	UAUCGGAAG-======C===========N==AG-CC
	JN881347	3413519	'Bacteria;Proteobacteria;Betaproteobacteria;Burkholderiales;Burkholderiaceae;Burkholderia;'	Burkholderia sp. TNe-861	1528	1	1528	2	2.6	....UUAGA-=================AU=====-GCUGGCGGC	3	3.6	43255	1520	UAUCGGAAG-======C==============Aa-
	EF139185	656583	'Bacteria;Proteobacteria;Betaproteobacteria;Burkholderiales;Burkholderiaceae;Burkholderia;'	Burkholderia sp. TNe-878	1533	1	1533	2	2.6	.GGCUUAGA-=================AU=====-GCUGGCGGC	4	4.7	43255	1520	UAUCGGAAG-======C======U=======Aa-GG
	JN792548	3388102	'Bacteria;Proteobacteria;Betaproteobacteria;Burkholderiales;Burkholderiaceae;Burkholderia;'	Burkholderia sp. txj1302Y4	1524	1	1524	2	2.6	......AGA-=================AU=====-GCUGGCGGC	1	1.5	43255	1520	UAUCGGAAG-======C==============
	AKAU01000146	270926	'Bacteria;Proteobacteria;Betaproteobacteria;Burkholderiales;Burkholderiaceae;Burkholderia;'	Burkholderia terrae BS001	1534	332	1865	2	2.6	AACUGAAGA-=================AU=====-GCUGGCGGC	1	1.5	43255	1520	UAUCGGAAG-======C================-
	AB252074	34413	'Bacteria;Proteobacteria;Betaproteobacteria;Burkholderiales;Burkholderiaceae;Burkholderia;'	Burkholderia tropica	1526	1	1526	2	2.6	......AGA-=================AU=====-GCUGGCGGC	1	1.5	43255	1520	UAUCGGAAG-======C===============
	EF139178	656576	'Bacteria;Proteobacteria;Betaproteobacteria;Burkholderiales;Burkholderiaceae;Burkholderia;'	Burkholderia unamae	1537	1	1537	2	2.6	.GGCUUANA-=================AU=====-GCUGGCGGC	3	3.6	43255	1520	UAUCGGAAG-======C======N=======Aa-GCC
	AB568119	81605	'Bacteria;Proteobacteria;Betaproteobacteria;Burkholderiales;Burkholderiaceae;Burkholderia;'	Burkholderia vietnamiensis	1524	1	1524	2	2.6	......UGA-=================AU=====-GCUGGCGGC	2	2.6	43255	1520	UAUCGGAAG-======C============A
	CP000614	462077	'Bacteria;Proteobacteria;Betaproteobacteria;Burkholderiales;Burkholderiaceae;Burkholderia;'	Burkholderia vietnamiensis G4	1526	30429	31954	2	2.6	......AGA-=================AU=====-GCUGGCGGC	1	1.5	43255	1520	UAUCGGAAG-======C===============
	EU723242	937735	'Bacteria;Proteobacteria;Betaproteobacteria;Burkholderiales;Burkholderiaceae;Burkholderia;'	Burkholderia xenovorans	1525	1	1525	2	2.6	......AGA-=================AU=====-GCUGGCGGC	1	1.5	43255	1520	UAUCGGAAG-======C=============
	AP014683	322194	'Bacteria;Proteobacteria;Betaproteobacteria;Burkholderiales;Alcaligenaceae;uncultured;'	Burkholderiales bacterium GJ-E10	1530	366941	368470	2	2.6	AACUGAAGA-=================AU=====-GCUGGCGGC	1	1.5	43255	1520	UAUCGGAAG-======C===============
	KC208619	4206291	'Bacteria;Proteobacteria;Alphaproteobacteria;Rickettsiales;Mitochondria;'	Butomus umbellatus	1492	368208	369699	1	1.1	UCAUGGAGA-===C====================-GCUGGCGGC	1	1.5	43255	1520	UACUGGAAG-======C===============
	U41168	4952078	'Bacteria;Firmicutes;Clostridia;Clostridiales;Lachnospiraceae;Pseudobutyrivibrio;'	Butyrivibrio fibrisolvens	1533	1	1533	0	0	AACAUGAGA-========================-GCUGGCGGC	1	1.5	43255	1520	UAUCGGAAG-======C================-U
	AF287768	206252	'Bacteria;Firmicutes;Clostridia;Clostridiales;Lachnospiraceae;'	Butyrivibrio sp. oral clone DA074	1521	1	1521	1	0.6	.......GA-=======u================-GCUGCGGCG	1	1.5	43255	1520	UAUCGGAAG-======C==============
	EF380351	675192	'Bacteria;Cyanobacteria;Chloroplast;'	Buxus microphylla	1491	104882	106372	1	1.1	UCAUGGAGA-===C====================-GCUGGCGGC	1	1.5	43255	1520	UACUGGAAG-======C===============
	KJ210008	4607890	'Bacteria;Proteobacteria;Betaproteobacteria;Burkholderiales;Comamonadaceae;Caenimonas;'	Caenimonas sp. SL110	1535	1	1535	2	2.6	AACUGUAGA-=================AU=====-GCUGGCGGA	1	1.5	43255	1520	UAUCGGAAG-======C===============
	AFCE01000211	232060	'Bacteria;Firmicutes;Bacilli;Bacillales;Bacillaceae;Caldalkalibacillus;'	Caldalkalibacillus thermarum TA2.A1	1562	15	1576	0	0	....GGAGA-========================-GCUGGCGGC	0	0	43255	1520	UACCGGAAG-====================
	HE582758	1859176	'Bacteria;Firmicutes;Clostridia;Thermoanaerobacterales;Thermoanaerobacteraceae;Caldanaerobacter;'	Caldanaerobacter subterraneus	1562	1	1562	0	0	....AUUGG-========================-GCUGGCGGC	1	1.5	43255	1520	UACGGGAAC-======C================-
	AY216597	348669	'Bacteria;Firmicutes;Clostridia;Thermoanaerobacterales;Thermoanaerobacteraceae;Caldanaerobacter;'	Caldanaerobacter subterraneus subsp. subterraneus	1526	1	1526	0	0	......AGA-========================-GCUGGCGGC	1	1.5	43255	1520	UACGGGAAC-======C==============
	AF209708	201391	'Bacteria;Firmicutes;Clostridia;Thermoanaerobacterales;Thermoanaerobacteraceae;Caldanaerobacter;'	Caldanaerobacter subterraneus subsp. tengcongensis	1526	1	1526	0	0	.....GAGA-========================-GCUGGCGGC	1	1.5	43255	1520	UACGGGAAC-======C==============
	AE008691	187862	'Bacteria;Firmicutes;Clostridia;Thermoanaerobacterales;Thermoanaerobacteraceae;Caldanaerobacter;'	Caldanaerobacter subterraneus subsp. tengcongensis MB4	1527	53858	55384	0	0	.....GAGA-========================-GCUGGCGGC	1	1.5	43255	1520	UACGGGAAC-======C==============
	HG970169	1906706	'Bacteria;Firmicutes;Clostridia;Thermoanaerobacterales;Thermoanaerobacteraceae;Caldanaerobacter;'	Caldanaerobacter subterraneus subsp. yonseiensis	1526	1	1526	0	0	.......GA-========================-GCUGGCGGC	1	1.5	43255	1520	UACGGGAAC-======C===============
	AXDC01000021	331837	'Bacteria;Firmicutes;Clostridia;Thermoanaerobacterales;Thermoanaerobacteraceae;Caldanaerobacter;'	Caldanaerobacter subterraneus subsp. yonseiensis KB-1	1596	208	1803	0	0	...UGGAGA-========================-GCUGGCGGC	1	1.5	43255	1520	UACGGGAAC-======C================-UAAGGA
	L09180	4871863	'Bacteria;Firmicutes;Clostridia;Thermoanaerobacterales;Family III;Caldicellulosiruptor;'	Caldicellulosiruptor bescii	1534	1	1534	1	1.5	........A-=================C======-GCUGGCGGC	1	1.5	43255	1520	UACGGGAAC-======C===============
	U80596	4953942	'Bacteria;Firmicutes;Clostridia;Thermoanaerobacterales;Family III;Caldicellulosiruptor;'	Caldicellulosiruptor owensensis	1539	1	1539	1	0.6	......AGA-============u===========-GCUGGCGGC	1	1.5	43255	1520	UACGGGAAC-======C==============
	CP000679	462100	'Bacteria;Firmicutes;Clostridia;Thermoanaerobacterales;Family III;Caldicellulosiruptor;'	Caldicellulosiruptor saccharolyticus DSM 8903	1537	284260	285796	0	0	......AGA-========================-GCUGGCGGC	1	1.5	43255	1520	UACGGGAAC-======C===============
	AP012337	322096	'Bacteria;Chloroflexi;Caldilineae;Caldilineales;Caldilineaceae;Caldilinea;'	Caldilinea aerophila DSM 14535 = NBRC 104270	1500	1275742	1277241	0	0	....GGAGA-========================-GCUGGCGGC	1	1.5	43255	1520	UACCGGAAG-======C===============
	AP012051	322052	'Bacteria;Caldiserica;Caldisericia;Caldisericales;Caldisericaceae;Caldisericum;'	Caldisericum exile AZM16c01	1559	541386	542944	0	0	UUUCGGAGA-========================-GCUGGCGGC	2	3	43255	1520	UACGAGAAC-=====CC===============
	HQ418230	2466891	'Bacteria;Actinobacteria;Actinobacteria;Micrococcales;Dermacoccaceae;Flexivirga;'	Calidifontibacter sp. SW102	1514	1	1514	1	0.6	.......GA-========u===============-GCUGGCGGC	1	1.5	43255	1520	UACCGGAAG-======C=============
	AJ428413	250020	'Bacteria;Cyanobacteria;Chloroplast;'	Calycanthus floridus var. glaucus	1491	101402	102892	1	1.1	UCAUGGAGA-===C====================-GCUGGCGGC	1	1.5	43255	1520	UACUGGAAG-======C===============
	CP001102	462312	'Bacteria;Bacteroidetes;Cytophagia;Cytophagales;Flammeovirgaceae;Candidatus Amoebophilus;'	Candidatus Amoebophilus asiaticus 5a2	1515	596541	598055	0	0	......AGA-========================-GCUAGCGGC	1	1.5	43255	1520	UACCGGAAG-======C===============
	AJKR01000002	270277	'Bacteria;Actinobacteria;Actinobacteria;Micrococcales;Microbacteriaceae;Candidatus Aquiluna;'	Candidatus Aquiluna sp. IMCC13023	1514	555441	556954	0	0	......AGA-========================-GCUGGCGGC	1	1.5	43255	1520	UACCGGAAG-======C===============
	AY277697	354534	'Bacteria;Proteobacteria;Betaproteobacteria;Burkholderiales;Burkholderiaceae;Burkholderia;'	Candidatus Burkholderia calva	1525	1	1525	2	2.6	......AGA-=================AU=====-GCUGGCGGC	1	1.5	43255	1520	UAUCGGAAG-======C==============
	AF475064	224393	'Bacteria;Proteobacteria;Betaproteobacteria;Burkholderiales;Burkholderiaceae;Burkholderia;'	Candidatus Burkholderia kirkii	1523	1	1523	2	2.6	......AGA-=================AU=====-GCUGGCGGC	1	1.5	43255	1520	UAUCGGAAG-======C==============
	AY277698	354535	'Bacteria;Proteobacteria;Betaproteobacteria;Burkholderiales;Burkholderiaceae;Burkholderia;'	Candidatus Burkholderia nigropunctata	1523	1	1523	2	2.6	......AGA-=================AU=====-GCUGGCGGC	1	1.5	43255	1520	UAUCGGAAG-======C==============
	HQ849258	2656390	'Bacteria;Proteobacteria;Betaproteobacteria;Burkholderiales;Burkholderiaceae;Burkholderia;'	Candidatus Burkholderia rigidae	1526	1	1526	2	2.6	.....UAGA-=================AU=====-GCUGGCGGC	1	1.5	43255	1520	UAUCGGAAG-======C==============
	HQ849262	2656394	'Bacteria;Proteobacteria;Betaproteobacteria;Burkholderiales;Burkholderiaceae;Burkholderia;'	Candidatus Burkholderia schumannianae	1525	1	1525	2	2.6	.....UAGA-=================AU=====-GCUGGCGGC	1	1.5	43255	1520	UAUCGGAAG-======C==============
	CP000860	462193	'Bacteria;Firmicutes;Clostridia;Clostridia Incertae Sedis;Unknown Family;Candidatus Desulforudis;'	Candidatus Desulforudis audaxviator MP104C	1692	142718	144409	0	0	......AGA-========================-GCUGGCGGC	1	1.5	43255	1520	UACGGGAAC-======C===============
	CP003733	463581	'Bacteria;Proteobacteria;Betaproteobacteria;Burkholderiales;Alcaligenaceae;Candidatus Kinetoplastibacterium;'	Candidatus Kinetoplastibacterium blastocrithidii (ex Strigomonas culicis)	1524	359385	360908	2	2.6	......AGA-=================AU=====-GCUAGCGGA	1	1.5	43255	1520	UAUCGGAAG-======C===============
	CP003807	463629	'Bacteria;Proteobacteria;Betaproteobacteria;Burkholderiales;Alcaligenaceae;Candidatus Kinetoplastibacterium;'	Candidatus Kinetoplastibacterium blastocrithidii TCC012E	1522	188462	189983	2	2.6	......AGA-=================AU=====-GCUAGCGGA	1	1.5	43255	1520	UAUCGGAAG-======C=============
	CP003978	463722	'Bacteria;Proteobacteria;Betaproteobacteria;Burkholderiales;Alcaligenaceae;Candidatus Kinetoplastibacterium;'	Candidatus Kinetoplastibacterium crithidii (ex Angomonas deanei ATCC 30255)	1524	319	1842	2	2.6	......AGA-=================AU=====-GCUAGCGGA	1	1.5	43255	1520	UAUCGGAAG-======C===============
	CP003804	463626	'Bacteria;Proteobacteria;Betaproteobacteria;Burkholderiales;Alcaligenaceae;Candidatus Kinetoplastibacterium;'	Candidatus Kinetoplastibacterium crithidii TCC036E	1522	189298	190819	2	2.6	......AGA-=================AU=====-GCUAGCGGA	1	1.5	43255	1520	UAUCGGAAG-======C=============
	CP003803	463625	'Bacteria;Proteobacteria;Betaproteobacteria;Burkholderiales;Alcaligenaceae;Candidatus Kinetoplastibacterium;'	Candidatus Kinetoplastibacterium desouzaii TCC079E	1522	190450	191971	2	2.6	......AGA-=================AU=====-GCUAGCGGA	1	1.5	43255	1520	UAUCGGAAG-======C=============
	CP003806	463628	'Bacteria;Proteobacteria;Betaproteobacteria;Burkholderiales;Alcaligenaceae;Candidatus Kinetoplastibacterium;'	Candidatus Kinetoplastibacterium galatii TCC219	1522	188538	190059	2	2.6	......AGA-=================AU=====-GCUAGCGGA	1	1.5	43255	1520	UAUCGGAAG-======C=============
	CP003805	463627	'Bacteria;Proteobacteria;Betaproteobacteria;Burkholderiales;Alcaligenaceae;Candidatus Kinetoplastibacterium;'	Candidatus Kinetoplastibacterium oncopeltii TCC290E	1522	186427	187948	2	2.6	......AGA-=================AU=====-GCUAGCGGA	1	1.5	43255	1520	UAUCGGAAG-======C=============
	CP003468	463466	'Bacteria;Proteobacteria;Betaproteobacteria;Burkholderiales;Oxalobacteraceae;Candidatus Profftella;'	Candidatus Profftella armatura	1539	126016	127554	3	4.1	....GAAGA-==========A======AU=====-GCUGGCGGC	1	1.5	43255	1520	UAUCGGAAG-======C================-UA
	AF481103	224833	'Bacteria;Proteobacteria;Betaproteobacteria;Burkholderiales;Burkholderiaceae;Candidatus Tremblaya;'	Candidatus Tremblaya princeps	1548	8684	10231	2	2.6	CUGUAUAGA-=================AU=====-GCUAGCGGU	2	2.6	43255	1520	UACCGGAAG-======C==============A
	CP002244	462811	'Bacteria;Proteobacteria;Betaproteobacteria;Burkholderiales;Burkholderiaceae;Candidatus Tremblaya;'	Candidatus Tremblaya princeps PCIT	1548	47255	48802	2	2.6	CUGUAUAGA-=================AU=====-GCUUGCGGU	2	2.6	43255	1520	UACCGGAAG-======C==============A
	GQ246953	1461356	'Bacteria;Proteobacteria;Betaproteobacteria;Burkholderiales;Alcaligenaceae;Candidimonas;'	Candidimonas bauzanensis	1525	1	1525	2	2.6	......AGA-=================AU=====-GCUAGCGGG	1	1.5	43255	1520	UAUCGGAAG-======C==============
	KF601570	4532987	'Bacteria;Cyanobacteria;Chloroplast;'	Canna indica	1491	106256	107746	1	1.1	UCAUGGAGA-===C====================-GCUGGCGGC	1	1.5	43255	1520	UACUGGAAG-======C===============
	CP001632	462470	'Bacteria;Bacteroidetes;Flavobacteriia;Flavobacteriales;Flavobacteriaceae;Capnocytophaga;'	Capnocytophaga ochracea DSM 7271	1509	609893	611401	0	0	......AGA-========================-GCUAGCGGC	1	1.5	43255	1520	UACCGGAAG-======C===============
	KM462033	4834505	'Bacteria;Bacteroidetes;Flavobacteriia;Flavobacteriales;Flavobacteriaceae;Capnocytophaga;'	Capnocytophaga sp. feline oral taxon 116	1507	1	1507	0	0	.......GA-========================-GCUAGCGGC	1	1.5	43255	1520	UACCGGAAG-======C==============
	KM462137	4834609	'Bacteria;Bacteroidetes;Flavobacteriia;Flavobacteriales;Flavobacteriaceae;Capnocytophaga;'	Capnocytophaga sp. feline oral taxon 168	1507	1	1507	0	0	.......GA-========================-GCUAGCGGC	1	1.5	43255	1520	UACCGGAAG-======C==============
	AY953260	433404	'Bacteria;Bacteroidetes;Flavobacteriia;Flavobacteriales;Flavobacteriaceae;Capnocytophaga;'	Capnocytophaga sp. oral clone ASCH04	1527	1	1527	1	0.6	.....GAGA-=======u================-GCUAGCGGC	2	2.6	43255	1520	UAUCGGAAG-======C==============C
	AF385494	214188	'Bacteria;Bacteroidetes;Flavobacteriia;Flavobacteriales;Flavobacteriaceae;Capnocytophaga;'	Capnocytophaga sp. oral clone DZ074	1501	1	1501	0	0	.......GA-=======N================-GCUAGCGGC	1	1.1	43255	1520	UACCGGAAG-======N====N=========C
	AY349368	362002	'Bacteria;Bacteroidetes;Flavobacteriia;Flavobacteriales;Flavobacteriaceae;Capnocytophaga;'	Capnocytophaga sp. oral clone ID062	1507	1	1507	1	0.6	.......GA-=======u================-GCUAGCGGC	0	0	43255	1520	UACCGGAAG-=====================
	JX270811	3858144	'Bacteria;Cyanobacteria;Chloroplast;'	Capsicum annuum	1500	139010	140509	1	1.1	UCAUGGAGA-===C====================-GCUGGCGGC	1	1.5	43255	1520	UACUGGAAG-======C===============
	EU431223	847024	'Bacteria;Cyanobacteria;Chloroplast;'	Carica papaya (papaya)	1491	105623	107113	1	1.1	UCAUGGAGA-===C====================-GCUGGCGGC	1	1.5	43255	1520	UACUGGAAG-======C===============
	ABHH01000023	184386	'Bacteria;Firmicutes;Bacilli;Lactobacillales;Carnobacteriaceae;Carnobacterium;'	Carnobacterium sp. AT7	1571	15049	16619	0	0	UAUAUGAGA-========================-GCUGGCGGC	1	1.5	43255	1520	UAUCGGAAG-======C================-UAAGGAA
	CP006812	464098	'Bacteria;Firmicutes;Bacilli;Lactobacillales;Carnobacteriaceae;Carnobacterium;'	Carnobacterium sp. WN1359	1565	130694	132258	0	0	UAUAUGAGA-========================-GCUGGCGGC	1	1.5	43255	1520	UAUCGGAAG-======C================-UA
	KC588391	4285929	'Bacteria;Cyanobacteria;Chloroplast;'	Cassytha filiformis	1713	1	1713	1	1.1	UCAUGGAGA-===C====================-GCUGGCGGC	2	2.1	43255	1520	UACUGGAAG-======C===============u-UCAGGGAGA
	AB195161	26100	'Bacteria;Proteobacteria;Betaproteobacteria;Burkholderiales;Alcaligenaceae;Castellaniella;'	Castellaniella defragrans	1531	1	1531	2	2.6	......AGA-=================AU=====-GCUAGCGGG	1	1.5	43255	1520	UAUCGGAAG-======C==============
	AF152106	198169	'Bacteria;Actinobacteria;Actinobacteria;Micromonosporales;Micromonosporaceae;Catellatospora;'	Catellatospora citrea subsp. citrea	1509	1	1509	1	1	......AGA-========a===============-GCUGGCGGC	1	1.5	43255	1520	UACCGGAAG-======C==============
	AF152107	198170	'Bacteria;Actinobacteria;Actinobacteria;Micromonosporales;Micromonosporaceae;Catellatospora;'	Catellatospora methionotrophica	1508	1	1508	0	0	......AGA-========================-GCUGGCGGC	1	1.5	43255	1520	UACCGGAAG-======C==============
	Y09219	4958115	'Bacteria;Actinobacteria;Actinobacteria;Micromonosporales;Micromonosporaceae;Catellatospora;'	Catellatospora sp.	1511	1	1511	1	1	......AGA-========a===============-GCUGGCGGC	1	1.5	43255	1520	UACCGGAAG-======C==============
	KF990993	4594047	'Bacteria;Actinobacteria;Actinobacteria;Micromonosporales;Micromonosporaceae;Catellatospora;'	Catellatospora sp. NEAU-JM1	1510	1	1510	0	0	......AGA-========================-GCUGGCGGC	2	2.6	43255	1520	UACCGGAAG-======C==============A
	KF000001	4372331	'Bacteria;Actinobacteria;Actinobacteria;Micromonosporales;Micromonosporaceae;Catellatospora;'	Catellatospora sp. NEAU-SH16	1520	1	1520	0	0	.....UAGA-========================-GCUGGCGGC	2	2.1	43255	1520	UACCGGAAG-======C===========u====-UAAGGAGCA
	KJ522750	4623145	'Bacteria;Actinobacteria;Actinobacteria;Micromonosporales;Micromonosporaceae;Catellatospora;'	Catellatospora sp. NEAU-YJC4	1516	1	1516	0	0	......AGA-========================-GCUGGCGGC	1	1.5	43255	1520	UACCGGAAG-======C================-UAAGGA
	AF171700	199135	'Bacteria;Actinobacteria;Actinobacteria;Micromonosporales;Micromonosporaceae;Catelliglobosispora;'	Catelliglobosispora koreensis	1510	1	1510	1	1	......AGA-========a===============-GCUGGCGGC	1	1.5	43255	1520	UACCGGAAG-======C=============
	JN713187	3386259	'Bacteria;Firmicutes;Clostridia;Clostridiales;Lachnospiraceae;Catonella;'	Catonella sp. canine oral taxon 025	1526	1	1526	0	0	.......GA-========================-GCUGGCGGC	1	1.5	43255	1520	UAUCGGAAG-======C==============
	JN713262	3386334	'Bacteria;Firmicutes;Clostridia;Clostridiales;Lachnospiraceae;Catonella;'	Catonella sp. canine oral taxon 098	1525	1	1525	0	0	.......GA-========================-GCUGGCGGC	1	1.5	43255	1520	UAUCGGAAG-======C==============
	JN713324	3386396	'Bacteria;Firmicutes;Clostridia;Clostridiales;Lachnospiraceae;Catonella;'	Catonella sp. canine oral taxon 158	1525	1	1525	0	0	.......GA-========================-GCUGGCGGC	1	1.5	43255	1520	UAUCGGAAG-======C==============
	JN713326	3386398	'Bacteria;Firmicutes;Clostridia;Clostridiales;Lachnospiraceae;Catonella;'	Catonella sp. canine oral taxon 160	1525	1	1525	0	0	.......GA-========================-GCUGGCGGC	1	1.5	43255	1520	UAUCGGAAG-======C==============
	JN713393	3386465	'Bacteria;Firmicutes;Clostridia;Clostridiales;Lachnospiraceae;Catonella;'	Catonella sp. canine oral taxon 228	1525	1	1525	0	0	.......GA-========================-GCUGGCGGC	1	1.5	43255	1520	UAUCGGAAG-======C==============
	KM462124	4834596	'Bacteria;Firmicutes;Clostridia;Clostridiales;Lachnospiraceae;Catonella;'	Catonella sp. feline oral taxon 009	1525	1	1525	0	0	.......GA-========================-GCUGGCGGC	1	1.5	43255	1520	UAUCGGAAG-======C==============
	KM462007	4834479	'Bacteria;Firmicutes;Clostridia;Clostridiales;Lachnospiraceae;Catonella;'	Catonella sp. feline oral taxon 010	1525	1	1525	0	0	.......GA-========================-GCUGGCGGC	1	1.5	43255	1520	UAUCGGAAG-======C==============
	KM462106	4834578	'Bacteria;Firmicutes;Clostridia;Clostridiales;Lachnospiraceae;Catonella;'	Catonella sp. feline oral taxon 011	1525	1	1525	0	0	.......GA-========================-GCUGGCGGC	1	1.5	43255	1520	UAUCGGAAG-======C==============
	AY349369	362003	'Bacteria;Firmicutes;Clostridia;Clostridiales;Lachnospiraceae;Catonella;'	Catonella sp. oral clone FL037	1520	1	1520	0	0	.......GA-========================-GCUGGCGGC	1	1.5	43255	1520	UAUCGGAAG-======C==============
	AF067657	192337	'Bacteria;Proteobacteria;Betaproteobacteria;Burkholderiales;Burkholderiaceae;Cupriavidus;'	CDC Group IVc-2 str. JHH 1448	1527	1	1527	2	2.6	...UGGAGA-=================AU=====-GCUGGCGGC	1	1.5	43255	1520	UAUCGGAAG-======C==============
	FN393747	1238366	'Bacteria;Bacteroidetes;Cytophagia;Cytophagales;Cyclobacteriaceae;Cecembia;'	Cecembia lonarensis	1513	1	1513	0	0	......UGA-========================-GCUAGCGGC	1	1.5	43255	1520	UACCGGAAG-======C=============
	KJ361469	4608149	'Bacteria;Bacteroidetes;Cytophagia;Cytophagales;Cyclobacteriaceae;Cecembia;'	Cecembia sp. YIM 78110	1543	1	1543	0	0	CCCUUCAGA-========================-GCUAGCGGC	4	4.8	43255	1520	UACCGGAAG-======C=============AAG-GGCAGCUGG
	AB480043	59932	'Bacteria;Cyanobacteria;Chloroplast;'	Cedrus deodara (deodar cedar)	1491	33549	35039	0	0	UCAUGGAGA-========================-GCUGGCGGC	1	1.5	43255	1520	UACUGGAAG-======C===============
	AXCZ01000188	331829	'Bacteria;Actinobacteria;Actinobacteria;Micrococcales;Cellulomonadaceae;Cellulomonas;'	Cellulomonas bogoriensis 69B4 = DSM 16987	1538	443	1980	0	0	..ACGGAGA-========================-GCUGGCGGC	1	1.5	43255	1520	UACCGGAAG-======C================-UAAGGAGCU
	CP009976	465095	'Bacteria;Bacteroidetes;Flavobacteriia;Flavobacteriales;Flavobacteriaceae;Cellulophaga;'	Cellulophaga baltica 18	1526	429610	431135	0	0	CGAUGAAGA-========================-GCUAGCGGC	1	1.5	43255	1520	UACCGGAAG-======C================-UAGA
	CP009239	464882	'Bacteria;Bacteroidetes;Flavobacteriia;Flavobacteriales;Flavobacteriaceae;Cellulophaga;'	Cellulophaga lytica	1527	277760	279286	0	0	CGAUGAAGA-========================-GCUAGCGGC	1	1.5	43255	1520	UACCGGAAG-======C================-UAGA
	JQCT01000039	3795295	'Bacteria;Bacteroidetes;Flavobacteriia;Flavobacteriales;Flavobacteriaceae;Cellulophaga;'	Cellulophaga sp. E6(2014)	1526	3682	5207	0	0	CGAUGAAGA-========================-GCUAGCGGC	1	1.5	43255	1520	UACCGGAAG-======C================-UAGA
	HQ619223	2544986	'Bacteria;Actinobacteria;Actinobacteria;Micrococcales;Promicromonosporaceae;Cellulosimicrobium;'	Cellulosimicrobium sp. CH6	1514	1	1514	0	0	......AGA-========================-GCUGGCGGC	1	1.5	43255	1520	UACCGGAAG-======C==============
	JPQW01000072	3452511	'Bacteria;Actinobacteria;Actinobacteria;Micrococcales;Promicromonosporaceae;Cellulosimicrobium;'	Cellulosimicrobium sp. MM	1533	3638	5170	0	0	UUACGGAGA-========================-GCUGGCGGC	1	1.5	43255	1520	UACCGGAAG-======C================-UAAGGAGC
	AB188222	24563	'Bacteria;Actinobacteria;Actinobacteria;Micrococcales;Promicromonosporaceae;Cellulosimicrobium;'	Cellulosimicrobium sp. TUT1242	1514	1	1514	0	0	......AGA-========================-GCUGGCGGC	1	1.5	43255	1520	UACCGGAAG-======C==============
	JX663666	3919955	'Bacteria;Cyanobacteria;Chloroplast;'	Centroplacus glaucinus	1502	1	1502	1	1.1	..AUGGAGA-===C====================-GCUGGCGGC	2	1.7	43255	1520	UACUGGAAG-======C===g===========
	AP012265	322074	'Bacteria;Cyanobacteria;Chloroplast;'	Cephalotaxus wilsoniana	1513	113128	114640	0	0	UCAUUGAGA-========================-GCUGGCGGC	1	1.5	43255	1520	UACUGGAAG-======C===============
	KJ958484	4677032	'Bacteria;Cyanobacteria;Chloroplast;'	Cerataulina daemon	1489	116988	118476	0	0	.....GAGA-========================-GCUGGCGGU	1	1.5	43255	1520	UACUGGAAG-======U===============
	EF614270	724191	'Bacteria;Cyanobacteria;Chloroplast;'	Ceratophyllum demersum	1491	102804	104294	1	1.1	UCAUGGAGA-===C====================-GCUGGCGGC	1	1.5	43255	1520	UACUGGAAG-======C===============
	KM052729	4683250	'Bacteria;Cyanobacteria;Chloroplast;'	Ceratopteris richardii	1500	139445	140944	0	0	UCAUGGAGA-========================-GCUGGCGGC	1	1.5	43255	1520	UACCGGAAG-======C===============
	KJ958479	4677027	'Bacteria;Cyanobacteria;Chloroplast;'	Chaetoceros simplex	1477	112790	114266	0	0	.....GAGA-========================-GCUGGCGGU	1	1.5	43255	1520	UACUGGAAG-======U===============
	AF494278	225895	'Bacteria;Cyanobacteria;Chloroplast;'	Chaetosphaeridium globosum	1492	126940	128431	0	0	UCAUGGAGA-========================-GCUGGCGGC	1	1.5	43255	1520	UACUGGAAG-======C===============
	DQ229107	511101	'Bacteria;Cyanobacteria;Chloroplast;'	Chara vulgaris	1515	137546	139060	0	0	UAAUGGAGA-========================-GCUGGCGGC	1	1.5	43255	1520	UACUGGAAG-======C===============
	AJ009450	239156	'Bacteria;Firmicutes;Clostridia;Clostridiales;Peptococcaceae;Dehalobacter;'	chimeric sequence SJA-7	1538	1	1538	2	2.5	......AGA-========a========A======-GCUGGCGGC	1	1.5	43255	1520	UACCGGAAG-======U==============
	KF951065	4589017	'Bacteria;Cyanobacteria;Chloroplast;'	Chionographis japonica	1491	99459	100949	1	1.1	UCAUGGAGA-===C====================-GCUGGCGGC	1	1.5	43255	1520	UACUGGAAG-======C===============
	CP009608	465003	'Bacteria;Chlamydiae;Chlamydiae;Chlamydiales;Chlamydiaceae;Chlamydia;'	Chlamydia muridarum	1554	133835	135388	5	5.3	UUUCUGAGA-A=======u===u====AU=====-GCUGGCGGC	2	2.1	43255	1520	UACCGGAAG-======C===============u-
	AE002160	187840	'Bacteria;Chlamydiae;Chlamydiae;Chlamydiales;Chlamydiaceae;Chlamydia;'	Chlamydia muridarum str. Nigg	1552	133838	135389	5	5.3	.UUCUGAGA-A=======u===u====AU=====-GCUGGCGGC	2	2.1	43255	1520	UACCGGAAG-======C===============u-
	CP007276	464312	'Bacteria;Chlamydiae;Chlamydiae;Chlamydiales;Chlamydiaceae;Chlamydia;'	Chlamydia muridarum str. Nigg 2 MCR	1554	133835	135388	5	5.3	UUUCUGAGA-A=======u===u====AU=====-GCUGGCGGC	2	2.1	43255	1520	UACCGGAAG-======C===============u-
	CP006975	464195	'Bacteria;Chlamydiae;Chlamydiae;Chlamydiales;Chlamydiaceae;Chlamydia;'	Chlamydia muridarum str. Nigg CM972	1554	133835	135388	5	5.3	UUUCUGAGA-A=======u===u====AU=====-GCUGGCGGC	2	2.1	43255	1520	UACCGGAAG-======C===============u-
	CP006974	464194	'Bacteria;Chlamydiae;Chlamydiae;Chlamydiales;Chlamydiaceae;Chlamydia;'	Chlamydia muridarum str. Nigg3 CMUT3-5	1554	133835	135388	5	5.3	UUUCUGAGA-A=======u===u====AU=====-GCUGGCGGC	2	2.1	43255	1520	UACCGGAAG-======C===============u-
	HF545614	1884599	'Bacteria;Chlamydiae;Chlamydiae;Chlamydiales;Chlamydiaceae;Chlamydophila;'	Chlamydia psittaci 01DC12	1544	1021842	1023385	5	5.3	.......GA-A=======u===u====AU=====-GCUGGCGGC	1	1.5	43255	1520	UACCGGAAG-======C===============
	CP002744	463084	'Bacteria;Chlamydiae;Chlamydiae;Chlamydiales;Chlamydiaceae;Chlamydophila;'	Chlamydia psittaci Mat116	1549	1014183	1015731	5	5.3	...CUGAGA-A=======u===u====AU=====-GCUGGCGGC	2	2.1	43255	1520	UACCGGAAG-======C===============u-
	U68420	4953464	'Bacteria;Chlamydiae;Chlamydiae;Chlamydiales;Chlamydiaceae;Chlamydia;'	Chlamydia suis	1544	1	1544	5	5.3	....UGAGA-A=======u===u====AU=====-GCUGGCGGC	2	2.1	43255	1520	UACCGGAAG-======C===============u-
	CP006671	464026	'Bacteria;Chlamydiae;Chlamydiae;Chlamydiales;Chlamydiaceae;Chlamydia;'	Chlamydia trachomatis	1556	854212	855767	5	5.3	UUUCUGAGA-A=======u===u====AU=====-GCUGGCGGC	2	2.1	43255	1520	UACCGGAAG-======C===============u-AA
	AM884176	302637	'Bacteria;Chlamydiae;Chlamydiae;Chlamydiales;Chlamydiaceae;Chlamydia;'	Chlamydia trachomatis 434/Bu	1550	133971	135520	5	5.3	...CUGAGA-A=======u===u====AU=====-GCUGGCGGC	2	2.1	43255	1520	UACCGGAAG-======C===============u-
	CP000051	461825	'Bacteria;Chlamydiae;Chlamydiae;Chlamydiales;Chlamydiaceae;Chlamydia;'	Chlamydia trachomatis A/HAR-13	1550	856874	858423	5	5.3	...CUGAGA-A=======u===u====AU=====-GCUGGCGGC	2	2.1	43255	1520	UACCGGAAG-======C===============u-
	CP002401	462890	'Bacteria;Chlamydiae;Chlamydiae;Chlamydiales;Chlamydiaceae;Chlamydia;'	Chlamydia trachomatis A2497	1555	856722	858276	5	5.3	UUUCUGAGA-A=======u===u====AU=====-GCUGGCGGC	1	1.5	43255	1520	UACCGGAAG-======C===============
	FM872308	1224508	'Bacteria;Chlamydiae;Chlamydiae;Chlamydiales;Chlamydiaceae;Chlamydia;'	Chlamydia trachomatis B/Jali20/OT	1553	856754	858306	5	5.3	UUUCUGAGA-A=======u===u====AU=====-GCUGGCGGC	1	1.5	43255	1520	UACCGGAAG-======C===============
	FM872307	1224507	'Bacteria;Chlamydiae;Chlamydiae;Chlamydiales;Chlamydiaceae;Chlamydia;'	Chlamydia trachomatis B/TZ1A828/OT	1553	856679	858231	5	5.3	UUUCUGAGA-A=======u===u====AU=====-GCUGGCGGC	1	1.5	43255	1520	UACCGGAAG-======C===============
	CP006945	464177	'Bacteria;Chlamydiae;Chlamydiae;Chlamydiales;Chlamydiaceae;Chlamydia;'	Chlamydia trachomatis C/TW-3	1556	856430	857985	5	5.3	UUUCUGAGA-A=======u===u====AU=====-GCUGGCGGC	2	2.1	43255	1520	UACCGGAAG-======C===============u-AA
	AE001273	187835	'Bacteria;Chlamydiae;Chlamydiae;Chlamydiales;Chlamydiaceae;Chlamydia;'	Chlamydia trachomatis D/UW-3/CX	1550	854128	855677	5	5.3	...CUGAGA-A=======u===u====AU=====-GCUGGCGGC	2	2.1	43255	1520	UACCGGAAG-======C===============u-
	CP002052	462714	'Bacteria;Chlamydiae;Chlamydiae;Chlamydiales;Chlamydiaceae;Chlamydia;'	Chlamydia trachomatis D-EC	1544	854137	855680	5	5.3	........A-A=======u===u====AU=====-GCUGGCGGC	1	1.5	43255	1520	UACCGGAAG-======C===============
	CP002054	462715	'Bacteria;Chlamydiae;Chlamydiae;Chlamydiales;Chlamydiaceae;Chlamydia;'	Chlamydia trachomatis D-LC	1544	854135	855678	5	5.3	........A-A=======u===u====AU=====-GCUGGCGGC	1	1.5	43255	1520	UACCGGAAG-======C===============
	CP001890	462618	'Bacteria;Chlamydiae;Chlamydiae;Chlamydiales;Chlamydiaceae;Chlamydia;'	Chlamydia trachomatis E/11023	1552	854637	856188	5	5.3	.UUCUGAGA-A=======u===u====AU=====-GCUGGCGGC	2	2.1	43255	1520	UACCGGAAG-======C===============u-
	CP001886	462614	'Bacteria;Chlamydiae;Chlamydiae;Chlamydiales;Chlamydiaceae;Chlamydia;'	Chlamydia trachomatis E/150	1552	854622	856173	5	5.3	.UUCUGAGA-A=======u===u====AU=====-GCUGGCGGC	2	2.1	43255	1520	UACCGGAAG-======C===============u-
	HE601801	1861584	'Bacteria;Chlamydiae;Chlamydiae;Chlamydiales;Chlamydiaceae;Chlamydia;'	Chlamydia trachomatis E/SW3	1550	855119	856668	5	5.3	...CUGAGA-A=======u===u====AU=====-GCUGGCGGC	2	2.1	43255	1520	UACCGGAAG-======C===============u-
	CP006674	464029	'Bacteria;Chlamydiae;Chlamydiae;Chlamydiales;Chlamydiaceae;Chlamydia;'	Chlamydia trachomatis F/11-96	1556	854466	856021	5	5.3	UUUCUGAGA-A=======u===u====AU=====-GCUGGCGGC	2	2.1	43255	1520	UACCGGAAG-======C===============u-AA
	HE601804	1861587	'Bacteria;Chlamydiae;Chlamydiae;Chlamydiales;Chlamydiaceae;Chlamydia;'	Chlamydia trachomatis F/SW4	1550	854963	856512	5	5.3	...CUGAGA-A=======u===u====AU=====-GCUGGCGGC	2	2.1	43255	1520	UACCGGAAG-======C===============u-
	HE601805	1861588	'Bacteria;Chlamydiae;Chlamydiae;Chlamydiales;Chlamydiaceae;Chlamydia;'	Chlamydia trachomatis F/SW5	1550	854961	856510	5	5.3	...CUGAGA-A=======u===u====AU=====-GCUGGCGGC	2	2.1	43255	1520	UACCGGAAG-======C===============u-
	CP001889	462617	'Bacteria;Chlamydiae;Chlamydiae;Chlamydiales;Chlamydiaceae;Chlamydia;'	Chlamydia trachomatis G/11074	1552	854486	856037	5	5.3	.UUCUGAGA-A=======u===u====AU=====-GCUGGCGGC	2	2.1	43255	1520	UACCGGAAG-======C===============u-
	CP001888	462616	'Bacteria;Chlamydiae;Chlamydiae;Chlamydiales;Chlamydiaceae;Chlamydia;'	Chlamydia trachomatis G/11222	1552	853971	855522	5	5.3	.UUCUGAGA-A=======u===u====AU=====-GCUGGCGGC	2	2.1	43255	1520	UACCGGAAG-======C===============u-
	CP001930	462633	'Bacteria;Chlamydiae;Chlamydiae;Chlamydiales;Chlamydiaceae;Chlamydia;'	Chlamydia trachomatis G/9301	1552	854422	855973	5	5.3	.UUCUGAGA-A=======u===u====AU=====-GCUGGCGGC	2	2.1	43255	1520	UACCGGAAG-======C===============u-
	CP001887	462615	'Bacteria;Chlamydiae;Chlamydiae;Chlamydiales;Chlamydiaceae;Chlamydia;'	Chlamydia trachomatis G/9768	1552	854421	855972	5	5.3	.UUCUGAGA-A=======u===u====AU=====-GCUGGCGGC	2	2.1	43255	1520	UACCGGAAG-======C===============u-
	CP002680	463049	'Bacteria;Chlamydiae;Chlamydiae;Chlamydiales;Chlamydiaceae;Chlamydia;'	Chlamydia trachomatis J/6276tet1	1552	854796	856347	5	5.3	.UUCUGAGA-A=======u===u====AU=====-GCUGGCGGC	2	2.1	43255	1520	UACCGGAAG-======C===============u-
	CP003965	463715	'Bacteria;Chlamydiae;Chlamydiae;Chlamydiales;Chlamydiaceae;Chlamydia;'	Chlamydia trachomatis L2/434/Bu(f)	1554	133967	135520	5	5.3	UUUCUGAGA-A=======u===u====AU=====-GCUGGCGGC	2	2.1	43255	1520	UACCGGAAG-======C===============u-
	CP003963	463714	'Bacteria;Chlamydiae;Chlamydiae;Chlamydiales;Chlamydiaceae;Chlamydia;'	Chlamydia trachomatis L2/434/Bu(i)	1554	133967	135520	5	5.3	UUUCUGAGA-A=======u===u====AU=====-GCUGGCGGC	2	2.1	43255	1520	UACCGGAAG-======C===============u-
	AM884177	302638	'Bacteria;Chlamydiae;Chlamydiae;Chlamydiales;Chlamydiaceae;Chlamydia;'	Chlamydia trachomatis L2b/UCH-1/proctitis	1550	133977	135526	5	5.3	...CUGAGA-A=======u===u====AU=====-GCUGGCGGC	2	2.1	43255	1520	UACCGGAAG-======C===============u-
	CP002677	463046	'Bacteria;Chlamydiae;Chlamydiae;Chlamydiales;Chlamydiaceae;Chlamydia;'	Chlamydia trachomatis RC-F(s)/342	1552	857691	859242	5	5.3	.UUCUGAGA-A=======u===u====AU=====-GCUGGCGGC	2	2.1	43255	1520	UACCGGAAG-======C===============u-
	CP002673	463042	'Bacteria;Chlamydiae;Chlamydiae;Chlamydiales;Chlamydiaceae;Chlamydia;'	Chlamydia trachomatis RC-F(s)/852	1552	857730	859281	5	5.3	.UUCUGAGA-A=======u===u====AU=====-GCUGGCGGC	2	2.1	43255	1520	UACCGGAAG-======C===============u-
	CP002671	463040	'Bacteria;Chlamydiae;Chlamydiae;Chlamydiales;Chlamydiaceae;Chlamydia;'	Chlamydia trachomatis RC-F/69	1552	857811	859362	5	5.3	.UUCUGAGA-A=======u===u====AU=====-GCUGGCGGC	2	2.1	43255	1520	UACCGGAAG-======C===============u-
	CP002678	463047	'Bacteria;Chlamydiae;Chlamydiae;Chlamydiales;Chlamydiaceae;Chlamydia;'	Chlamydia trachomatis RC-J(s)/122	1552	857795	859346	5	5.3	.UUCUGAGA-A=======u===u====AU=====-GCUGGCGGC	2	2.1	43255	1520	UACCGGAAG-======C===============u-
	CP002674	463043	'Bacteria;Chlamydiae;Chlamydiae;Chlamydiales;Chlamydiaceae;Chlamydia;'	Chlamydia trachomatis RC-J/943	1552	850521	852072	5	5.3	.UUCUGAGA-A=======u===u====AU=====-GCUGGCGGC	2	2.1	43255	1520	UACCGGAAG-======C===============u-
	CP002675	463044	'Bacteria;Chlamydiae;Chlamydiae;Chlamydiales;Chlamydiaceae;Chlamydia;'	Chlamydia trachomatis RC-J/953	1552	850516	852067	5	5.3	.UUCUGAGA-A=======u===u====AU=====-GCUGGCGGC	2	2.1	43255	1520	UACCGGAAG-======C===============u-
	CP002679	463048	'Bacteria;Chlamydiae;Chlamydiae;Chlamydiales;Chlamydiaceae;Chlamydia;'	Chlamydia trachomatis RC-J/966	1552	850563	852114	5	5.3	.UUCUGAGA-A=======u===u====AU=====-GCUGGCGGC	2	2.1	43255	1520	UACCGGAAG-======C===============u-
	CP002681	463050	'Bacteria;Chlamydiae;Chlamydiae;Chlamydiales;Chlamydiaceae;Chlamydia;'	Chlamydia trachomatis RC-J/971	1552	850166	851717	5	5.3	.UUCUGAGA-A=======u===u====AU=====-GCUGGCGGC	2	2.1	43255	1520	UACCGGAAG-======C===============u-
	CP002676	463045	'Bacteria;Chlamydiae;Chlamydiae;Chlamydiales;Chlamydiaceae;Chlamydia;'	Chlamydia trachomatis RC-L2(s)/3	1552	857854	859405	5	5.3	.UUCUGAGA-A=======u===u====AU=====-GCUGGCGGC	2	2.1	43255	1520	UACCGGAAG-======C===============u-
	CP002672	463041	'Bacteria;Chlamydiae;Chlamydiae;Chlamydiales;Chlamydiaceae;Chlamydia;'	Chlamydia trachomatis RC-L2(s)/46	1552	850541	852092	5	5.3	.UUCUGAGA-A=======u===u====AU=====-GCUGGCGGC	2	2.1	43255	1520	UACCGGAAG-======C===============u-
	CP002682	463051	'Bacteria;Chlamydiae;Chlamydiae;Chlamydiales;Chlamydiaceae;Chlamydia;'	Chlamydia trachomatis RC-L2/55	1552	850594	852145	5	5.3	.UUCUGAGA-A=======u===u====AU=====-GCUGGCGGC	2	2.1	43255	1520	UACCGGAAG-======C===============u-
	FN652779	1249881	'Bacteria;Chlamydiae;Chlamydiae;Chlamydiales;Chlamydiaceae;Chlamydia;'	Chlamydia trachomatis Sweden2	1550	855056	856605	5	5.3	...CUGAGA-A=======u===u====AU=====-GCUGGCGGC	2	2.1	43255	1520	UACCGGAAG-======C===============u-
	D85709	481287	'Bacteria;Chlamydiae;Chlamydiae;Chlamydiales;Chlamydiaceae;Chlamydophila;'	Chlamydophila abortus	1548	1	1548	5	5.3	...CUGAGA-A=======u===u====AU=====-GCUGGCGGC	1	1.5	43255	1520	UACCGGAAG-======C===============
	CR848038	465307	'Bacteria;Chlamydiae;Chlamydiae;Chlamydiales;Chlamydiaceae;Chlamydophila;'	Chlamydophila abortus S26/3	1548	995242	996789	5	5.3	...CUGAGA-A=======u===u====AU=====-GCUGGCGGC	1	1.5	43255	1520	UACCGGAAG-======C===============
	D85708	481286	'Bacteria;Chlamydiae;Chlamydiae;Chlamydiales;Chlamydiaceae;Chlamydophila;'	Chlamydophila caviae	1548	1	1548	5	5.3	...CUGAGA-A=======u===u====AU=====-GCUGGCGGC	1	1.5	43255	1520	UACCGGAAG-======C===============
	AE015925	187896	'Bacteria;Chlamydiae;Chlamydiae;Chlamydiales;Chlamydiaceae;Chlamydophila;'	Chlamydophila caviae GPIC	1548	1023978	1025525	5	5.3	...CUGAGA-A=======u===u====AU=====-GCUGGCGGC	1	1.5	43255	1520	UACCGGAAG-======C===============
	D85701	481279	'Bacteria;Chlamydiae;Chlamydiae;Chlamydiales;Chlamydiaceae;Chlamydophila;'	Chlamydophila felis	1548	1	1548	5	5.3	...CUGAGA-A=======u===u====AU=====-GCUGGCGGC	1	1.5	43255	1520	UACCGGAAG-======C===============
	AP006861	321889	'Bacteria;Chlamydiae;Chlamydiae;Chlamydiales;Chlamydiaceae;Chlamydophila;'	Chlamydophila felis Fe/C-56	1548	147704	149251	5	5.3	...CUGAGA-A=======u===u====AU=====-GCUGGCGGC	1	1.5	43255	1520	UACCGGAAG-======C===============
	D85714	481292	'Bacteria;Chlamydiae;Chlamydiae;Chlamydiales;Chlamydiaceae;Chlamydophila;'	Chlamydophila pecorum	1548	1	1548	5	5.3	...CUGAGA-A=======u===u====AU=====-GCUGGCGGC	1	1.5	43255	1520	UACCGGAAG-======C===============
	DQ444323	543894	'Bacteria;Chlamydiae;Chlamydiae;Chlamydiales;Chlamydiaceae;Chlamydophila;'	Chlamydophila pneumoniae	1552	1	1552	5	5.3	...CUGAGA-A=======u===u====AU=====-GCUGGCGGC	2	2.1	43255	1520	UACCGGAAG-======C===============u-U
	CP001713	462523	'Bacteria;Chlamydiae;Chlamydiae;Chlamydiales;Chlamydiaceae;Chlamydophila;'	Chlamydophila pneumoniae LPCoLN	1560	1081310	1082869	5	5.3	UUUCUGAGA-A=======u===u====AU=====-GCUGGCGGC	2	2.1	43255	1520	UACCGGAAG-======C===============u-UA
	D85710	481288	'Bacteria;Chlamydiae;Chlamydiae;Chlamydiales;Chlamydiaceae;Chlamydophila;'	Chlamydophila psittaci	1548	1	1548	5	5.3	...CUGAGA-A=======u===u====AU=====-GCUGGCGGC	1	1.5	43255	1520	UACCGGAAG-======C===============
	EF380352	675193	'Bacteria;Cyanobacteria;Chloroplast;'	Chloranthus spicatus	1490	103297	104786	1	1.1	UCAUGGAGA-===C====================-GCUGGCGGC	1	1.5	43255	1520	UACUGGAAG-======C===============
	KF029438	4375283	'Bacteria;Cyanobacteria;Chloroplast;'	Chlorella sp. CC-Bw-9	1520	1	1520	2	2.5	.........-========a========A======-GCUGGCGGC	2	2.6	43255	1520	UACUGGAAG-======U==============A=-G
	CP001099	462309	'Bacteria;Chlorobi;Chlorobia;Chlorobiales;Chlorobiaceae;Chlorobaculum;'	Chlorobaculum parvum NCIB 8327	1495	112910	114404	0	0	......AGA-========================-GCUGGCGGC	1	1.5	43255	1520	UACCGGAAG-======C===============
	KM462008	4834480	'Bacteria;Chlorobi;Chlorobia;Chlorobiales;OPB56;'	Chlorobi bacterium feline oral taxon 101	1480	1	1480	0	0	.......GA-========================-GUUGGCGGC	1	1.5	43255	1520	UACCGGAAG-======C==============
	CP000108	461853	'Bacteria;Chlorobi;Chlorobia;Chlorobiales;Chlorobiaceae;Chlorobium;'	Chlorobium chlorochromatii CaD3	1501	102595	104095	0	0	CAACGGAGA-========================-GCUGGCGGC	1	1.5	43255	1520	UACCGGAAG-======C===============
	Y18253	4959011	'Bacteria;Chlorobi;Chlorobia;Chlorobiales;Chlorobiaceae;Chlorobium;'	Chlorobium ferrooxidans	1804	1	1804	0	0	......AGA-=======NN===============-GCUGGCGGC	4	3.8	43255	1520	UACCGGAAG-======C==========u=C==u-UCAUGGCUG
	AASE01000013	3805	'Bacteria;Chlorobi;Chlorobia;Chlorobiales;Chlorobiaceae;Chlorobium;'	Chlorobium ferrooxidans DSM 13031	1495	23272	24766	0	0	......AGA-========================-GCUGGCGGC	2	2.1	43255	1520	UACCGGAAG-======C===============u-
	CP001097	462307	'Bacteria;Chlorobi;Chlorobia;Chlorobiales;Chlorobiaceae;Chlorobium;'	Chlorobium limicola DSM 245	1494	112995	114488	0	0	......AGA-========================-GCUGGCGGC	1	1.5	43255	1520	UACCGGAAG-======C===============
	CP001101	462311	'Bacteria;Chlorobi;Chlorobia;Chlorobiales;Chlorobiaceae;Chlorobium;'	Chlorobium phaeobacteroides BS1	1495	121460	122954	0	0	......AGA-========================-GCUGGCGGC	1	1.5	43255	1520	UACCGGAAG-======C===============
	CP000492	462016	'Bacteria;Chlorobi;Chlorobia;Chlorobiales;Chlorobiaceae;Chlorobium;'	Chlorobium phaeobacteroides DSM 266	1494	2898750	2900243	0	0	......AGA-========================-GCUGGCGGC	1	1.5	43255	1520	UACCGGAAG-======C===============
	CP000607	462071	'Bacteria;Chlorobi;Chlorobia;Chlorobiales;Chlorobiaceae;Chlorobium;'	Chlorobium phaeovibrioides DSM 265	1494	191782	193275	0	0	......AGA-========================-GCUGGCGGC	1	1.5	43255	1520	UACCGGAAG-======C===============
	JPGV01000041	3452204	'Bacteria;Chlorobi;Chlorobia;Chlorobiales;Chlorobiaceae;uncultured;'	Chlorobium sp. GBChlB	1366	22063	23428	0	0	CAACGGAGA-========================-GCUGGCGGC	1	1.5	43255	1520	UACCGGAAG-======C================-U
	AE006470	187855	'Bacteria;Chlorobi;Chlorobia;Chlorobiales;Chlorobiaceae;Chlorobaculum;'	Chlorobium tepidum TLS	1502	139487	140988	0	0	CAACGGAGA-========================-GCUGGCGGC	1	1.5	43255	1520	UACCGGAAG-======C===============
	CP000909	462217	'Bacteria;Chloroflexi;Chloroflexia;Chloroflexales;Chloroflexaceae;Chloroflexus;'	Chloroflexus aurantiacus J-10-fl	1479	778922	780400	0	0	......AGA-========================-GCUGGCGGC	1	1.5	43255	1520	UACCGGAAG-======C===============
	DQ422812	540305	'Bacteria;Cyanobacteria;Chloroplast;'	Chlorokybus atmophyticus	1507	109483	110989	0	0	UCAUGGAGA-========================-GCUGGCGGC	1	1.5	43255	1520	UACUGGAAG-======C===============
	KM462875	4834767	'Bacteria;Cyanobacteria;Chloroplast;'	Chlorosarcina brevispinosa	2091	43328	45418	0	0	UCAUGGAGA-========================-GCUGGCGGC	2	2.6	43255	1520	UACUGGAAG-======C==============C
	KM462878	4834770	'Bacteria;Cyanobacteria;Chloroplast;'	Choricystis parasitica	1499	25887	27385	0	0	UUUUGGAGA-========================-GCUGGCGGC	2	2.6	43255	1520	UACUGGAAG-======C=============A=
	JN867592	3406079	'Bacteria;Cyanobacteria;Chloroplast;'	Chrysanthemum indicum	1490	98907	100396	1	1.1	..AUGGAGA-===C====================-GCUGGCGGC	2	2.1	43255	1520	UACUGGAAG-======C===============u-CA
	JPEP01000002	3452121	'Bacteria;Bacteroidetes;Flavobacteriia;Flavobacteriales;Flavobacteriaceae;Chryseobacterium;'	Chryseobacterium antarcticum	1523	947527	949049	0	0	CAAUGGAGA-========================-GCUAGCGGG	4	3.7	43255	1520	UACCGGAAG-======C=======u===a===u-UGA
	JSYL01000002	3798167	'Bacteria;Bacteroidetes;Flavobacteriia;Flavobacteriales;Flavobacteriaceae;Chryseobacterium;'	Chryseobacterium jeonii	1554	390359	391912	0	0	CAAUGGAGA-========================-GCUAGCGGG	4	3.7	43255	1520	UACCGGAAG-======C=======u===a===u-UGAGACUCU
	JPRO01000001	3452529	'Bacteria;Bacteroidetes;Flavobacteriia;Flavobacteriales;Flavobacteriaceae;Chryseobacterium;'	Chryseobacterium luteum	1522	752461	753982	0	0	CAAUGGAGA-========================-GCUAGCGGG	4	3.7	43255	1520	UACCGGAAG-======C=======u===a===u-AGAG
	JPRJ01000062	3452524	'Bacteria;Bacteroidetes;Flavobacteriia;Flavobacteriales;Flavobacteriaceae;Chryseobacterium;'	Chryseobacterium piperi	1529	9586	11114	0	0	CAAUGGAGA-========================-GCUAGCGGG	4	3.7	43255	1520	UACCGGAAG-======C=======u===a===u-AGAGCGUCU
	JPRH01000001	3452522	'Bacteria;Bacteroidetes;Flavobacteriia;Flavobacteriales;Flavobacteriaceae;Chryseobacterium;'	Chryseobacterium soli	1555	892910	894464	0	0	CAAUGGAGA-========================-GCUAGCGGG	4	3.7	43255	1520	UACCGGAAG-======C=======u===a===u-AGAGCGUCU
	JSYK01000002	3798166	'Bacteria;Bacteroidetes;Flavobacteriia;Flavobacteriales;Flavobacteriaceae;Chryseobacterium;'	Chryseobacterium solincola	1561	3444	5004	0	0	CAAUGGAGA-========================-GCUAGCGGG	4	3.7	43255	1520	UACCGGAAG-======C=======u===a===u-UGAGACUCU
	AB773870	139174	'Bacteria;Bacteroidetes;Flavobacteriia;Flavobacteriales;Flavobacteriaceae;Chryseobacterium;'	Chryseobacterium sp. 5-3B	1514	1	1514	1	1.1	..GAUUAGA-======A=================-GCUAGCGGG	1	1.5	43255	1520	UACCGGAAG-======C==============
	AY464462	372391	'Bacteria;Bacteroidetes;Flavobacteriia;Flavobacteriales;Flavobacteriaceae;Chryseobacterium;'	Chryseobacterium sp. ACP12	1522	1	1522	0	0	.GGCUUAGA-========================-GCUAGCGGG	3	3.6	43255	1520	UACCGGAAG-======C==============Aa-GCC
	AY278484	354596	'Bacteria;Bacteroidetes;Flavobacteriia;Flavobacteriales;Flavobacteriaceae;Chryseobacterium;'	Chryseobacterium sp. jll	1509	1	1509	0	0	......AGA-========================-GCUAGCGGG	1	1.5	43255	1520	UACCGGAAG-======C==============
	JPRN01000006	3452528	'Bacteria;Bacteroidetes;Flavobacteriia;Flavobacteriales;Flavobacteriaceae;Chryseobacterium;'	Chryseobacterium sp. JM1	1529	982	2510	0	0	CAAUGGAGA-========================-GCUAGCGGG	4	3.7	43255	1520	UACCGGAAG-======C=======u===a===u-AGAGCGUCU
	JPEQ01000036	3452123	'Bacteria;Bacteroidetes;Flavobacteriia;Flavobacteriales;Flavobacteriaceae;Chryseobacterium;'	Chryseobacterium sp. P1-3	1523	374	1896	0	0	CAAUGGAGA-========================-GCUAGCGGG	4	3.7	43255	1520	UACCGGAAG-======C=======u===a===u-AGA
	JWTA01000017	3799537	'Bacteria;Bacteroidetes;Flavobacteriia;Flavobacteriales;Flavobacteriaceae;Chryseobacterium;'	Chryseobacterium taiwanense	1531	3590	5120	0	0	CAAUGGAGA-========================-GCUAGCGGG	4	3.7	43255	1520	UACCGGAAG-======C=======u===a===u-AGAGCGUCU
	JPRI01000006	3452523	'Bacteria;Bacteroidetes;Flavobacteriia;Flavobacteriales;Flavobacteriaceae;Chryseobacterium;'	Chryseobacterium vrystaatense	1543	476	2018	0	0	CAAUGGAGA-========================-GCUAGCGGG	4	3.7	43255	1520	UACCGGAAG-======C=======u===a===u-AGAGCGUCU
	X81319	4956274	'Bacteria;Chrysiogenetes;Chrysiogenetes;Chrysiogenales;Chrysiogenaceae;Chrysiogenes;'	Chrysiogenes arsenatis DSM 11915	1511	1	1511	0	0	......UGA-========================-GCUGGCGGC	1	1.5	43255	1520	UAUCGGAAG-======C===============
	EU835853	978186	'Bacteria;Cyanobacteria;Chloroplast;'	Cicer arietinum (chickpea)	1491	97198	98688	0	0	UCAUGGAGA-========================-GCUGGCGGC	2	3	43255	1520	UACUGGAAG-=====AC=============
	ANAV01000042	319185	'Bacteria;Firmicutes;Bacilli;Bacillales;Paenibacillaceae;Brevibacillus;'	Citrobacter freundii ATCC 8090 = MTCC 1658	1548	1218	2765	0	0	UAUUGGAGA-========================-GCUGGCGGC	0	0	43255	1520	UACCGGAAG-=======================-UAUGGAGA
	DQ864733	609520	'Bacteria;Cyanobacteria;Chloroplast;'	Citrus sinensis (sweet orange)	1491	105059	106549	1	1.1	UCAUGGAGA-===C====================-GCUGGCGGC	1	1.5	43255	1520	UACUGGAAG-======C==============
	AM849034	302052	'Bacteria;Actinobacteria;Actinobacteria;Micrococcales;Microbacteriaceae;Clavibacter;'	Clavibacter michiganensis subsp. sepedonicus	1518	2742883	2744400	0	0	....GGAGA-========================-GCUGGCGGC	1	1.5	43255	1520	UACCGGAAG-======C================-U
	AY332397	359914	'Bacteria;Firmicutes;Clostridia;Clostridiales;Ruminococcaceae;Ethanoligenens;'	Clostridiaceae bacterium rennanqilyf1	1517	1	1517	0	0	...AUUAGA-========================-GCUGGCGGC	4	4.3	43255	1520	UAUCGGAAG-======C=============AAu-
	AY332392	359910	'Bacteria;Firmicutes;Clostridia;Clostridiales;Ruminococcaceae;Ethanoligenens;'	Clostridiaceae bacterium rennanqilyf12	1504	1	1504	0	0	...AUUAGA-========================-GCUGGCGGC	3	3.6	43255	1520	UAUCGGAAG-======C==============Aa-U
	JN713189	3386261	'Bacteria;Firmicutes;Clostridia;Clostridiales;Christensenellaceae;Christensenellaceae R-7 group;'	Clostridiales bacterium canine oral taxon 027	1516	1	1516	0	0	.......GA-========================-GCUGGCGGC	1	1.5	43255	1520	UAUCGGAAG-======C==============
	JN713204	3386276	'Bacteria;Firmicutes;Clostridia;Clostridiales;Christensenellaceae;Christensenellaceae R-7 group;'	Clostridiales bacterium canine oral taxon 038	1516	1	1516	0	0	.......GA-========================-GCUGGCGGC	1	1.5	43255	1520	UAUCGGAAG-======C==============
	JN713225	3386297	'Bacteria;Firmicutes;Clostridia;Clostridiales;Ruminococcaceae;Ruminiclostridium 9;'	Clostridiales bacterium canine oral taxon 061	1519	1	1519	0	0	.......GA-========================-GCUGGCGGC	1	1.5	43255	1520	UAUCGGAAG-======C==============
	JN713245	3386317	'Bacteria;Firmicutes;Clostridia;Clostridiales;Ruminococcaceae;Fastidiosipila;'	Clostridiales bacterium canine oral taxon 082	1524	1	1524	0	0	.......GA-========================-GCUGGCGGC	1	1.5	43255	1520	UAUCGGAAG-======C==============
	JN713264	3386336	'Bacteria;Firmicutes;Clostridia;Clostridiales;Ruminococcaceae;Ruminococcaceae UCG-014;'	Clostridiales bacterium canine oral taxon 100	1509	1	1509	0	0	.......GA-========================-GCUGGCGGC	1	1.5	43255	1520	UAUCGGAAG-======C==============
	JN713290	3386362	'Bacteria;Firmicutes;Clostridia;Clostridiales;Ruminococcaceae;Ruminococcaceae UCG-014;'	Clostridiales bacterium canine oral taxon 123	1516	1	1516	1	0.6	.......GA-=======u================-GCUGGCGGC	1	1.5	43255	1520	UAUCAGAAG-======C==============
	JN713307	3386379	'Bacteria;Firmicutes;Clostridia;Clostridiales;Christensenellaceae;Christensenellaceae R-7 group;'	Clostridiales bacterium canine oral taxon 141	1524	1	1524	0	0	.......GA-========================-GCUGGCGGC	1	1.5	43255	1520	UAUCGGAAG-======C==============
	JN713309	3386381	'Bacteria;Firmicutes;Clostridia;Clostridiales;Christensenellaceae;Christensenellaceae R-7 group;'	Clostridiales bacterium canine oral taxon 142	1523	1	1523	1	0.6	.......GA-=======u================-GCUGGCGGC	1	1.5	43255	1520	UAUCGGAAG-======C==============
	JN713328	3386400	'Bacteria;Firmicutes;Clostridia;Clostridiales;Clostridiales vadinBB60 group;'	Clostridiales bacterium canine oral taxon 162	1506	1	1506	0	0	.......GA-========================-GCUGGCGGC	1	1.5	43255	1520	UACCGGAAG-======C==============
	JN713379	3386451	'Bacteria;Firmicutes;Clostridia;Clostridiales;Ruminococcaceae;Fastidiosipila;'	Clostridiales bacterium canine oral taxon 216	1517	1	1517	0	0	.......GA-========================-GCUGGCGGC	1	1.5	43255	1520	UAUCGGAAG-======C==============
	JN713380	3386452	'Bacteria;Firmicutes;Clostridia;Clostridiales;Ruminococcaceae;uncultured;'	Clostridiales bacterium canine oral taxon 217	1517	1	1517	0	0	.......GA-========================-GCUGGCGGC	1	1.5	43255	1520	UAUCGGAAG-======C==============
	JN713382	3386454	'Bacteria;Firmicutes;Clostridia;Clostridiales;Ruminococcaceae;Ruminiclostridium 9;'	Clostridiales bacterium canine oral taxon 219	1517	1	1517	0	0	.......GA-========================-GCUGGCGGC	1	1.5	43255	1520	UAUCGGAAG-======C==============
	JN713385	3386457	'Bacteria;Firmicutes;Clostridia;Clostridiales;Christensenellaceae;Christensenellaceae R-7 group;'	Clostridiales bacterium canine oral taxon 222	1516	1	1516	0	0	.......GA-========================-GCUGGCGGC	1	1.5	43255	1520	UAUCGGAAG-======C==============
	KM462132	4834604	'Bacteria;Firmicutes;Clostridia;Clostridiales;Ruminococcaceae;Ruminococcaceae UCG-014;'	Clostridiales bacterium feline oral taxon 019	1509	1	1509	0	0	.......GA-========================-GCUGGCGGC	1	1.5	43255	1520	UAUCGGAAG-======C==============
	KM462017	4834489	'Bacteria;Firmicutes;Clostridia;Clostridiales;Ruminococcaceae;Ruminiclostridium 9;'	Clostridiales bacterium feline oral taxon 118	1519	1	1519	0	0	.......GA-========================-GCUGGCGGC	1	1.5	43255	1520	UAUCGGAAG-======C==============
	KM462108	4834580	'Bacteria;Firmicutes;Clostridia;Clostridiales;Clostridiales vadinBB60 group;'	Clostridiales bacterium feline oral taxon 148	1506	1	1506	0	0	.......GA-========================-GCUGGCGGC	1	1.5	43255	1520	UACCGGAAG-======C==============
	AY466712	372748	'Bacteria;Firmicutes;Clostridia;Clostridiales;Family XI;Tepidimicrobium;'	Clostridiales bacterium NS4-1	1518	1	1518	0	0	......AGA-========================-GCUGGCGGC	1	1.5	43255	1520	UAUCGGAAG-======C================-UC
	AY466713	372749	'Bacteria;Firmicutes;Clostridia;Clostridiales;Family XI;Tepidimicrobium;'	Clostridiales bacterium NS4-2	1553	1	1553	0	0	...AUUAGA-========================-GCUGGCGGC	1	1.5	43255	1520	UAUCGGAAG-======C================-UAAUCCAUA
	JRMZ01000019	3796144	'Bacteria;Firmicutes;Clostridia;Clostridiales;Family XI;Peptoniphilus;'	Clostridiales bacterium S5-A11	1528	43	1570	0	0	UAAUUGAGA-========================-GCUGGCGGC	1	1.5	43255	1520	UAUCGGAAG-======C================-UA
	JRNA01000017	3796146	'Bacteria;Firmicutes;Clostridia;Clostridiales;Family XIII;uncultured;'	Clostridiales bacterium S5-A14a	1518	15996	17513	0	0	AAUAUAAGA-========================-GCUGGCGGC	1	1.5	43255	1520	UAUCGGAAG-======C================-UA
	JRMY01000047	3796143	'Bacteria;Firmicutes;Clostridia;Clostridiales;Family XI;Ezakiella;'	Clostridiales bacterium S7-1-4	1546	88	1633	0	0	CACUUGAGA-========================-GCUGGCGGC	1	1.5	43255	1520	UAUCGGAAG-======C================-UA
	U27710	4951673	'Bacteria;Firmicutes;Clostridia;Clostridiales;Gracilibacteraceae;Lutispora;'	Clostridium	1514	1	1514	0	0	......AGA-========================-GCUGGCGGC	1	1.5	43255	1520	UAUCGGAAG-======C==============
	AB622832	95449	'Bacteria;Firmicutes;Clostridia;Clostridiales;Lachnospiraceae;uncultured;'	Clostridium sp. Clone-1	1520	1	1520	1	1	.......GA-========a===============-GCUGGCGGC	1	1.5	43255	1520	UAUCGGAAG-======C=============
	AB622837	95454	'Bacteria;Firmicutes;Clostridia;Clostridiales;Lachnospiraceae;uncultured;'	Clostridium sp. Clone-17	1521	1	1521	0	0	.......GA-========================-GCUGGCGGC	1	1.5	43255	1520	UAUCGGAAG-======C=============
	AB622838	95455	'Bacteria;Firmicutes;Clostridia;Clostridiales;Lachnospiraceae;uncultured;'	Clostridium sp. Clone-24	1519	1	1519	1	1	.......GA-========a===============-GCUGGCGGC	1	1.5	43255	1520	UAUCGGAAG-======C=============
	AB622840	95457	'Bacteria;Firmicutes;Clostridia;Clostridiales;Lachnospiraceae;uncultured;'	Clostridium sp. Clone-26	1524	1	1524	0	0	.......GA-========================-GCUGGCGGC	2	2.6	43255	1520	UAUCGGAAG-======C============A=
	AB622841	95458	'Bacteria;Firmicutes;Clostridia;Clostridiales;Lachnospiraceae;Lachnospiraceae NK4A136 group;'	Clostridium sp. Clone-27	1531	1	1531	0	0	.......GA-========================-GCUGGCGGC	1	1.5	43255	1520	UAUCGGAAG-======U=============
	AB622833	95450	'Bacteria;Firmicutes;Clostridia;Clostridiales;Ruminococcaceae;uncultured;'	Clostridium sp. Clone-3	1518	1	1518	1	1	.......GA-========a===============-GCUGGCGGC	1	1.5	43255	1520	UAUCGGAAG-======C=============
	AB622842	95459	'Bacteria;Firmicutes;Clostridia;Clostridiales;Lachnospiraceae;uncultured;'	Clostridium sp. Clone-30	1522	1	1522	1	1	.......GA-========a===============-GCUGGCGGC	1	1.5	43255	1520	UAUCGGAAG-======C=============
	AB622843	95460	'Bacteria;Firmicutes;Clostridia;Clostridiales;Lachnospiraceae;uncultured;'	Clostridium sp. Clone-33	1520	1	1520	0	0	.......GA-========================-GCUGGCUGG	1	1.5	43255	1520	UAUCGGAAG-======C=============
	AB622844	95461	'Bacteria;Firmicutes;Clostridia;Clostridiales;Lachnospiraceae;Lachnospiraceae NK4A136 group;'	Clostridium sp. Clone-40	1532	1	1532	0	0	.......GA-========================-GCUGGCGGC	1	1.5	43255	1520	UAUCGGAAG-======C=============
	AB622845	95462	'Bacteria;Firmicutes;Clostridia;Clostridiales;Lachnospiraceae;Roseburia;'	Clostridium sp. Clone-44	1515	1	1515	1	1	.......GA-========a===============-GCUGGCGGC	1	1.5	43255	1520	UAUCGGAAG-======C=============
	AB622846	95463	'Bacteria;Firmicutes;Clostridia;Clostridiales;Lachnospiraceae;uncultured;'	Clostridium sp. Clone-45	1516	1	1516	1	1	.......GA-========a===============-GCUGGCGGC	1	1.5	43255	1520	UAUCGGAAG-======C=============
	AB622847	95464	'Bacteria;Firmicutes;Clostridia;Clostridiales;Lachnospiraceae;uncultured;'	Clostridium sp. Clone-46	1514	1	1514	1	1	.......GA-========a===============-GCUGGCGGC	1	1.5	43255	1520	UAUCGGAAG-======C=============
	AB622848	95465	'Bacteria;Firmicutes;Clostridia;Clostridiales;Lachnospiraceae;uncultured;'	Clostridium sp. Clone-47	1510	1	1510	0	0	.......GA-========================-GCUGGCGGC	1	1.5	43255	1520	UAUCGGAAG-======C=============
	AB622849	95466	'Bacteria;Firmicutes;Clostridia;Clostridiales;Lachnospiraceae;uncultured;'	Clostridium sp. Clone-49	1516	1	1516	1	1	.......GA-========a===============-GCUGGCGGC	1	1.5	43255	1520	UAUCGGAAG-======C=============
	AB622835	95452	'Bacteria;Firmicutes;Clostridia;Clostridiales;Lachnospiraceae;uncultured;'	Clostridium sp. Clone-9	1516	1	1516	0	0	.......GA-========================-GCUGGCGGC	1	1.5	43255	1520	UAUCGGAAG-======C=============
	AB622826	95443	'Bacteria;Firmicutes;Clostridia;Clostridiales;Ruminococcaceae;Ruminiclostridium 5;'	Clostridium sp. Culture Jar-13	1517	1	1517	1	1	.......GA-========a===============-ACUGGCGGC	1	1.5	43255	1520	UAUCGGAAG-======C=============
	AB622827	95444	'Bacteria;Firmicutes;Clostridia;Clostridiales;Ruminococcaceae;Ruminiclostridium 5;'	Clostridium sp. Culture Jar-15	1519	1	1519	1	1	.......GA-========a===============-GCUGGCGGC	1	1.5	43255	1520	UAUCGGAAG-======C=============
	AB622828	95445	'Bacteria;Firmicutes;Clostridia;Clostridiales;Ruminococcaceae;Ruminiclostridium 5;'	Clostridium sp. Culture Jar-17	1520	1	1520	1	1	.......GA-========a===============-GCUGGCGGC	1	1.5	43255	1520	UAUCGGAAG-======C=============
	AB622829	95446	'Bacteria;Firmicutes;Clostridia;Clostridiales;Lachnospiraceae;uncultured;'	Clostridium sp. Culture Jar-19	1523	1	1523	1	1	.......GA-========a===============-GCUGGCGGC	1	1.5	43255	1520	UAUCGGAAG-======C=============
	AB622831	95448	'Bacteria;Firmicutes;Clostridia;Clostridiales;Lachnospiraceae;uncultured;'	Clostridium sp. Culture Jar-56	1521	1	1521	1	1	.......GA-========a===============-GCUGGCGGC	1	1.5	43255	1520	UAUCGGAAG-======C=============
	AB622825	95442	'Bacteria;Firmicutes;Clostridia;Clostridiales;Ruminococcaceae;Ruminiclostridium 5;'	Clostridium sp. Culture Jar-8	1524	1	1524	1	1	.......GA-========a===============-GCUGGCGGC	1	1.5	43255	1520	UAUCGGAAG-======C=============
	AB622814	95431	'Bacteria;Firmicutes;Clostridia;Clostridiales;Ruminococcaceae;uncultured;'	Clostridium sp. Culture-1	1518	1	1518	1	1	.......GA-========a===============-GCUGGCGGC	1	1.5	43255	1520	UAUCGGGAG-======C=============
	AB622816	95433	'Bacteria;Firmicutes;Clostridia;Clostridiales;Ruminococcaceae;uncultured;'	Clostridium sp. Culture-23	1518	1	1518	0	0	.......GA-========================-GCUGGCGGC	1	1.5	43255	1520	UAUCGGAAG-======C=============
	AB622818	95435	'Bacteria;Firmicutes;Clostridia;Clostridiales;Lachnospiraceae;uncultured;'	Clostridium sp. Culture-27	1552	1	1552	1	1	.......GA-========a===============-GCUGGCGGC	1	1.5	43255	1520	UAUCGGAAG-======C=============
	AB622820	95437	'Bacteria;Firmicutes;Clostridia;Clostridiales;Lachnospiraceae;uncultured;'	Clostridium sp. Culture-41	1517	1	1517	1	1	.......GA-========a===============-GCUGGCGGC	1	1.5	43255	1520	UAUCGGAAG-======C=============
	AB622821	95438	'Bacteria;Firmicutes;Clostridia;Clostridiales;Lachnospiraceae;uncultured;'	Clostridium sp. Culture-46	1522	1	1522	1	1	.......GA-========a===============-GCUGGCGGC	1	1.5	43255	1520	UAUCGGAAG-======C=============
	AB622823	95440	'Bacteria;Firmicutes;Clostridia;Clostridiales;Lachnospiraceae;uncultured;'	Clostridium sp. Culture-54	1530	1	1530	1	1	.......GA-========a===============-GCUGGCGGC	1	1.5	43255	1520	UAUCGGAAG-======C=============
	AB622824	95441	'Bacteria;Firmicutes;Clostridia;Clostridiales;Lachnospiraceae;Blautia;'	Clostridium sp. Culture-57	1534	1	1534	1	1	.......GA-========a===============-GCUGGCGGC	1	1.5	43255	1520	UAUCGGAAG-======C=============
	FJ625862	1126925	'Bacteria;Firmicutes;Clostridia;Clostridiales;Ruminococcaceae;Oscillibacter;'	Clostridium sp. enrichment culture clone 7-25	1523	7160	8682	0	0	.....GAGA-========================-GCUGGCGGC	1	1.5	43255	1520	UAUCGGAAG-======C===============
	HQ222286	2430892	'Bacteria;Firmicutes;Clostridia;Clostridiales;Christensenellaceae;Christensenellaceae R-7 group;'	Clostridium sp. enrichment culture clone VanCtr93	1544	1	1544	0	0	GCAGAUAGA-========================-GCUGGCGGC	3	3.2	43255	1520	UAUCGGAAG-======C==============Au-CUUCUAGAA
	HQ222293	2430899	'Bacteria;Firmicutes;Clostridia;Clostridiales;Christensenellaceae;Christensenellaceae R-7 group;'	Clostridium sp. enrichment culture clone VanCtr97	1555	1	1555	0	0	GCAGAUAGA-========================-GCUGGCGGC	3	3.2	43255	1520	UAUCGGAAG-======C==============Au-CUUCUAGAA
	HE862233	1878907	'Bacteria;Firmicutes;Clostridia;Clostridiales;Ruminococcaceae;Pseudobacteroides;'	Clostridium sp. K12-15-18	1507	1	1507	0	0	.......GA-========================-GCUGGCGGC	1	1.5	43255	1520	UAUCGGAAG-======C================-U
	HE862234	1878908	'Bacteria;Firmicutes;Clostridia;Clostridiales;Ruminococcaceae;Pseudobacteroides;'	Clostridium sp. K13-19	1506	1	1506	0	0	.......GA-========================-GCUGGCGGC	1	1.5	43255	1520	UAUCGGAAG-======C================-U
	KC631808	4295763	'Bacteria;Firmicutes;Clostridia;Clostridiales;Clostridiaceae 4;Clostridium sensu stricto;'	Clostridium sp. L21-PA-D4	1524	1	1524	0	0	.........-========================-GCUGGCGGC	3	3.2	43255	1520	UAUCGGAAG-======C============C==u-
	EF174499	661470	'Bacteria;Firmicutes;Clostridia;Clostridiales;Clostridiaceae 1;Proteiniclasticum;'	Clostridium sp. R6T	1507	1	1507	0	0	......AGA-========================-GCUGGCGGC	1	1.5	43255	1520	UAUCGGAAG-======C==============
	AY363375	363460	'Bacteria;Firmicutes;Clostridia;Clostridiales;Ruminococcaceae;Ethanoligenens;'	Clostridium sp. rennanqilfy3	1500	1	1500	0	0	...AUUAGA-========================-GCUGGCGGC	1	1.5	43255	1520	UAUCGGAAG-======C==============
	AY949858	433005	'Bacteria;Firmicutes;Clostridia;Clostridiales;Ruminococcaceae;Ruminiclostridium 5;'	Clostridium sp. strain S6	1511	1	1511	0	0	......AGA-========================-GCUGGCGGC	1	1.5	43255	1520	UAUCGGAAG-======C==============
	AY949859	433006	'Bacteria;Firmicutes;Clostridia;Clostridiales;Ruminococcaceae;Ruminiclostridium 5;'	Clostridium sp. strain Z6	1516	1	1516	1	1	......AGA-========a===============-GCUGGCGGC	1	1.5	43255	1520	UAUCGGAAG-======C==============
	AF262237	204673	'Bacteria;Firmicutes;Clostridia;Clostridiales;Peptostreptococcaceae;Peptoclostridium;'	Clostridium sp. TO-931	1498	1	1498	1	0.6	.....GAGA-=======u================-GCUGGCGGC	2	2.6	43255	1520	UAUCGGAAG-======C==============C
	Y17612	4958868	'Bacteria;Bacteroidetes;Flavobacteriia;Flavobacteriales;Flavobacteriaceae;Coenonia;'	Coenonia anatina	1606	1	1606	0	0	......AGA-=======NN===============-GCUAGCGGC	1	1.5	43255	1520	UACCGGAAG-======C================-UAGAAGACA
	EF044213	637409	'Bacteria;Cyanobacteria;Chloroplast;'	Coffea arabica (coffee)	1491	101336	102826	0	0	UCAUGGAGA-========================-GCUGGCGGC	1	1.5	43255	1520	UACUGGAAG-======C===============
	JXAL01000015	4102769	'Bacteria;Firmicutes;Bacilli;Bacillales;Paenibacillaceae;Cohnella;'	Cohnella sp. VKM B-2846	1561	3677	5237	0	0	UUAUGGAGA-========================-GCUGGCGGC	1	1.5	43255	1520	UAUCGGAAG-======C================-UAAGGAG
	HE866502	1879336	'Bacteria;Firmicutes;Bacilli;Bacillales;Paenibacillaceae;Cohnella;'	Cohnella xylanilytica	1540	1	1540	0	0	.........-========================-GCUGGCGGC	1	1.5	43255	1520	UAUCGGAAG-======C===============
	CP002745	463085	'Bacteria;Proteobacteria;Betaproteobacteria;Burkholderiales;Oxalobacteraceae;Collimonas;'	Collimonas fungivorans Ter331	1531	829190	830720	2	2.6	AACUGAAGA-=================AU=====-GCUGGCGGC	1	1.5	43255	1520	UAUCGGAAG-======C===============
	AP014568	322162	'Bacteria;Proteobacteria;Betaproteobacteria;Burkholderiales;Comamonadaceae;Hydrogenophaga;'	Comamonadaceae bacterium A1	1538	2546900	2548437	2	2.6	AACUAUAGA-=================AU=====-GCUGGCGGC	1	1.5	43255	1520	UAUCGGAAG-======C===============
	AP014569	322163	'Bacteria;Proteobacteria;Betaproteobacteria;Burkholderiales;Comamonadaceae;Hydrogenophaga;'	Comamonadaceae bacterium B1	1528	2578173	2579700	2	2.6	AACUAUAGA-=================AU=====-GCUGGCGGC	1	1.5	43255	1520	UAUCGGAAG-======C===============
	AY651926	393276	'Bacteria;Proteobacteria;Betaproteobacteria;Burkholderiales;Comamonadaceae;Ottowia;'	Comamonadaceae bacterium MPsc	1524	1	1524	2	2.6	...UGGAGA-=================AU=====-GCUGGCGGA	0	0	43255	1520	UAUCGGAAG-======N==============
	KJ395470	4609341	'Bacteria;Proteobacteria;Betaproteobacteria;Burkholderiales;Comamonadaceae;Comamonas;'	Comamonas aquatica	1532	1	1532	2	2.6	AACUGUAGA-=================AU=====-GCUGGCGGC	1	1.5	43255	1520	UAUCGGAAG-======C================-U
	JBOK01000043	2679139	'Bacteria;Proteobacteria;Betaproteobacteria;Burkholderiales;Comamonadaceae;Comamonas;'	Comamonas aquatica DA1877	1584	161	1744	2	2.6	AACUGUAGA-=================AU=====-GCUGGCGGC	1	1.5	43255	1520	UAUCGGAAG-======C================-UGGAAAAUG
	AB195162	26101	'Bacteria;Proteobacteria;Betaproteobacteria;Burkholderiales;Comamonadaceae;Comamonas;'	Comamonas sp. 141S	1520	1	1520	2	2.6	......AGA-=================AU=====-GCUGGCGGC	1	1.5	43255	1520	UAUCGGAAG-======C===============
	AB195163	26102	'Bacteria;Proteobacteria;Betaproteobacteria;Burkholderiales;Comamonadaceae;Comamonas;'	Comamonas sp. 142S	1521	1	1521	2	2.6	......AGA-=================AU=====-GCUGGCGGC	1	1.5	43255	1520	UAUCGGAAG-======C===============
	AB195168	26107	'Bacteria;Proteobacteria;Betaproteobacteria;Burkholderiales;Comamonadaceae;Comamonas;'	Comamonas sp. 147S	1520	1	1520	2	2.6	......AGA-=================AU=====-GCUGGCGGC	1	1.5	43255	1520	UAUCGGAAG-======C===============
	AB195169	26108	'Bacteria;Proteobacteria;Betaproteobacteria;Burkholderiales;Comamonadaceae;Comamonas;'	Comamonas sp. 153S	1521	1	1521	2	2.6	......AGA-=================AU=====-GCUGGCGGC	1	1.5	43255	1520	UAUCGGAAG-======C===============
	AB076849	11694	'Bacteria;Proteobacteria;Betaproteobacteria;Burkholderiales;Comamonadaceae;Comamonas;'	Comamonas sp. NSP4	1521	1	1521	2	2.6	......AGA-=================AU=====-GCUGGCGGC	1	1.5	43255	1520	UAUCGGAAG-======C==============
	AB076851	11696	'Bacteria;Proteobacteria;Betaproteobacteria;Burkholderiales;Comamonadaceae;Comamonas;'	Comamonas sp. NSP7	1521	1	1521	2	2.6	......AGA-=================AU=====-GCUGGCGGC	1	1.5	43255	1520	UAUCGGAAG-======C==============
	AB195164	26103	'Bacteria;Proteobacteria;Betaproteobacteria;Burkholderiales;Comamonadaceae;Comamonas;'	Comamonas sp. PD-10t	1522	1	1522	2	2.6	......AGA-=================AU=====-GCUGGCGGC	1	1.5	43255	1520	UAUCGGAAG-======C===============
	AB195165	26104	'Bacteria;Proteobacteria;Betaproteobacteria;Burkholderiales;Comamonadaceae;Comamonas;'	Comamonas sp. PD-11j	1521	1	1521	2	2.6	......AGA-=================AU=====-GCUGGCGGC	1	1.5	43255	1520	UAUCGGAAG-======C===============
	AB195166	26105	'Bacteria;Proteobacteria;Betaproteobacteria;Burkholderiales;Comamonadaceae;Comamonas;'	Comamonas sp. PD-13u	1522	1	1522	2	2.6	......AGA-=================AU=====-GCUGGCGGC	1	1.5	43255	1520	UAUCGGAAG-======C===============
	AB195167	26106	'Bacteria;Proteobacteria;Betaproteobacteria;Burkholderiales;Comamonadaceae;Comamonas;'	Comamonas sp. PD-14	1520	1	1520	2	2.6	......AGA-=================AU=====-GCUGGCGGC	1	1.5	43255	1520	UAUCGGAAG-======C===============
	AB277852	38719	'Bacteria;Proteobacteria;Betaproteobacteria;Burkholderiales;Comamonadaceae;Comamonas;'	Comamonas sp. TSL-h	1520	1	1520	2	2.6	......AGA-=================AU=====-GCUGGCGGC	1	1.5	43255	1520	UAUCGGAAG-======C===============
	AB021418	6750	'Bacteria;Proteobacteria;Betaproteobacteria;Burkholderiales;Comamonadaceae;Comamonas;'	Comamonas terrigena	1520	1	1520	2	2.6	........A-=================AU=====-GCUGGCGGC	1	1.5	43255	1520	UAUCGGAAG-======C==============
	AB064318	10267	'Bacteria;Proteobacteria;Betaproteobacteria;Burkholderiales;Comamonadaceae;Comamonas;'	Comamonas testosteroni	1525	1	1525	2	2.6	......AGA-=================AU=====-GCUGGCGGC	1	1.5	43255	1520	UAUCGGAAG-======C==============
	AHIL01000001	235264	'Bacteria;Proteobacteria;Betaproteobacteria;Burkholderiales;Comamonadaceae;Comamonas;'	Comamonas testosteroni ATCC 11996	1528	3846	5373	2	2.6	......AGA-=================AU=====-GCUGGCGGC	1	1.5	43255	1520	UAUCGGAAG-======C================-U
	CP001220	462363	'Bacteria;Proteobacteria;Betaproteobacteria;Burkholderiales;Comamonadaceae;Comamonas;'	Comamonas testosteroni CNB-2	1526	525211	526736	2	2.6	......AGA-=================AU=====-GCUGGCGGC	1	1.5	43255	1520	UAUCGGAAG-======C===============
	AAUJ02000001	4055	'Bacteria;Proteobacteria;Betaproteobacteria;Burkholderiales;Comamonadaceae;Comamonas;'	Comamonas testosteroni KF-1	1526	5044557	5046082	2	2.6	......AGA-=================AU=====-GCUGGCGGC	1	1.5	43255	1520	UAUCGGAAG-======C===============
	CP006704	464052	'Bacteria;Proteobacteria;Betaproteobacteria;Burkholderiales;Comamonadaceae;Comamonas;'	Comamonas testosteroni TK102	1597	541420	543016	2	2.6	AACUAUAGA-=================AU=====-GCUGGCGGC	1	1.5	43255	1520	UAUCGGAAG-======C================-UGGAAAAAU
	X58864	4955175	'Bacteria;Cyanobacteria;Chloroplast;'	Conopholis americana	1487	94	1580	0	0	UAAUGGAGA-========================-GCUGGCGGC	1	1.5	43255	1520	UACUGGAAG-======C===============
	AWWG01000020	331411	'Bacteria;Bacteroidetes;Bacteroidia;Bacteroidales;Porphyromonadaceae;Coprobacter;'	Coprobacter fastidiosus NSB1	1536	296	1831	0	0	CAACGAAGA-========================-GCUAGCGAC	1	1.5	43255	1520	UACCGGAAG-======C================-UGGA
	JTDA01000039	3798425	'Bacteria;Bacteroidetes;Bacteroidia;Bacteroidales;Porphyromonadaceae;Barnesiella;'	Coprobacter sp. 177	1538	175	1712	0	0	CAACGAAGA-========================-GCUAGCGAC	1	1.5	43255	1520	UACCGGAAG-======C================-UGGAG
	KM390018	4831499	'Bacteria;Cyanobacteria;Chloroplast;'	Corallorhiza mertensiana	1490	98046	99535	1	1.1	UCAUGGAGA-===C====================-GCUGGCGGC	1	1.5	43255	1520	UACUGGAAG-======C===============
	JX087681	3815314	'Bacteria;Cyanobacteria;Chloroplast;'	Corallorhiza striata var. vreelandii	1490	89570	91059	0	0	UCAUGGAGA-========================-GCUGGCGGC	1	1.5	43255	1520	UACUGGAAG-======C===============
	AJ536466	254046	'Bacteria;Cyanobacteria;Chloroplast;'	Corethron pennatum	1477	1	1477	0	0	...CUUAGA-========================-GCUGGCGGU	1	1.5	43255	1520	UACUGGAAG-======C===============
	CP009302	464913	'Bacteria;Actinobacteria;Coriobacteriia;Coriobacteriales;Coriobacteriaceae;Senegalimassilia;'	Coriobacteriaceae bacterium 68-1-3	1518	1365918	1367435	1	1.1	GAACGGAGA-===C====================-GCUGGCGGC	1	1.5	43255	1520	UACCGGAAG-======C================-UA
	CP006365	463963	'Bacteria;Actinobacteria;Actinobacteria;Corynebacteriales;Corynebacteriaceae;Corynebacterium;'	Corynebacterium argentoratense DSM 44202	1528	450087	451614	0	0	UUAUGGAGA-========================-GCUGGCGGC	1	1.5	43255	1520	UACCGGAAG-======C================-UAA
	CP008944	464800	'Bacteria;Actinobacteria;Actinobacteria;Corynebacteriales;Corynebacteriaceae;Corynebacterium;'	Corynebacterium atypicum	1542	647294	648835	0	0	UUGUGGAGA-========================-GCUGGCGGC	1	1.5	43255	1520	UACCGGAAG-======C================-UAAGGAG
	JRVJ01000003	3796508	'Bacteria;Actinobacteria;Actinobacteria;Corynebacteriales;Corynebacteriaceae;Corynebacterium 1;'	Corynebacterium auriscanis	1527	22429	23955	0	0	UUAUGGAGA-========================-GCUGGCGGC	1	1.5	43255	1520	UACCGGAAG-======C================-UAAGGAG
	CP004354	463813	'Bacteria;Actinobacteria;Actinobacteria;Corynebacteriales;Corynebacteriaceae;Corynebacterium 1;'	Corynebacterium callunae DSM 20147	1530	101072	102601	0	0	.UGUGGAGA-========================-GCUGGCGGC	1	1.5	43255	1520	UACCGGAAG-======C================-UAAGGAG
	JRUB01000001	3796491	'Bacteria;Actinobacteria;Actinobacteria;Corynebacteriales;Corynebacteriaceae;Corynebacterium 1;'	Corynebacterium camporealensis	1540	212766	214305	0	0	UUGUGGAGA-========================-GCUGGCGGC	1	1.5	43255	1520	UACCGGAAG-======C================-UAAGGAG
	CP004350	463811	'Bacteria;Actinobacteria;Actinobacteria;Corynebacteriales;Corynebacteriaceae;Corynebacterium 1;'	Corynebacterium casei LMG S-19264	1524	1680407	1681930	0	0	....GGAGA-========================-GCUGGCGGC	1	1.5	43255	1520	UACCGGAAG-======C================-UAAGGAG
	CP006764	464083	'Bacteria;Actinobacteria;Actinobacteria;Corynebacteriales;Corynebacteriaceae;Corynebacterium 1;'	Corynebacterium doosanense CAU 212 = DSM 45436	1527	766957	768483	0	0	.UGUGGAGA-========================-GCUGGCGGC	1	1.5	43255	1520	UACCGGAAG-======C================-UAA
	CP007156	464254	'Bacteria;Actinobacteria;Actinobacteria;Corynebacteriales;Corynebacteriaceae;Corynebacterium 1;'	Corynebacterium falsenii DSM 44353	1530	150162	151691	0	0	UUAUGGAGA-========================-GCUGGCGGC	1	1.5	43255	1520	UACCGGAAG-======C================-UAA
	AJ439347	250517	'Bacteria;Actinobacteria;Actinobacteria;Corynebacteriales;Corynebacteriaceae;Corynebacterium 1;'	Corynebacterium fastidiosum	1513	1	1513	0	0	.....UAGA-========================-GCUGGCGGC	2	2.6	43255	1520	UACCGGAAG-======C==============A
	KF030205	4375679	'Bacteria;Actinobacteria;Actinobacteria;Corynebacteriales;Corynebacteriaceae;Corynebacterium;'	Corynebacterium freiburgense	1518	1	1518	0	0	.......GA-========================-GCUGGCGGC	1	1.5	43255	1520	UACCGGAAG-======C===============
	JRNE01000059	3796151	'Bacteria;Actinobacteria;Actinobacteria;Corynebacteriales;Corynebacteriaceae;Corynebacterium 1;'	Corynebacterium freneyi DNF00450	1522	3736	5257	0	0	.UGUGGAGA-========================-GCUGGCGGC	1	1.5	43255	1520	UACCGGAAG-======C================-UAA
	AF314192	208053	'Bacteria;Actinobacteria;Actinobacteria;Corynebacteriales;Corynebacteriaceae;Corynebacterium 1;'	Corynebacterium glutamicum	1523	376	1898	0	0	.UGUGGAGA-========================-GCUGGCGGC	1	1.5	43255	1520	UACCGGAAG-======C================-
	BA000036	455340	'Bacteria;Actinobacteria;Actinobacteria;Corynebacteriales;Corynebacteriaceae;Corynebacterium 1;'	Corynebacterium glutamicum ATCC 13032	1524	76643	78166	0	0	.UGUGGAGA-========================-GCUGGCGGC	1	1.5	43255	1520	UACCGGAAG-======C================-U
	HE802067	1873213	'Bacteria;Actinobacteria;Actinobacteria;Corynebacteriales;Corynebacteriaceae;Corynebacterium 1;'	Corynebacterium glutamicum K051	1524	76641	78164	0	0	UUGUGGAGA-========================-GCUGGCGGC	1	1.5	43255	1520	UACCGGAAG-======C===============
	CP005959	463909	'Bacteria;Actinobacteria;Actinobacteria;Corynebacteriales;Corynebacteriaceae;Corynebacterium 1;'	Corynebacterium glutamicum MB001	1524	76622	78145	0	0	.UGUGGAGA-========================-GCUGGCGGC	1	1.5	43255	1520	UACCGGAAG-======C================-U
	AP009044	321914	'Bacteria;Actinobacteria;Actinobacteria;Corynebacteriales;Corynebacteriaceae;Corynebacterium 1;'	Corynebacterium glutamicum R	1525	105308	106832	0	0	UUGUGGAGA-========================-GCUGGCGGC	1	1.5	43255	1520	UACCGGAAG-======C===============
	CP004047	463763	'Bacteria;Actinobacteria;Actinobacteria;Corynebacteriales;Corynebacteriaceae;Corynebacterium 1;'	Corynebacterium glutamicum SCgG1	1530	96044	97573	0	0	..GUGGAGA-========================-GCUGGCGGC	1	1.5	43255	1520	UACCGGAAG-======C================-UAAGGAG
	CP004048	463764	'Bacteria;Actinobacteria;Actinobacteria;Corynebacteriales;Corynebacteriaceae;Corynebacterium 1;'	Corynebacterium glutamicum SCgG2	1530	96044	97573	0	0	..GUGGAGA-========================-GCUGGCGGC	1	1.5	43255	1520	UACCGGAAG-======C================-UAAGGAG
	CP003697	463565	'Bacteria;Actinobacteria;Actinobacteria;Corynebacteriales;Corynebacteriaceae;Corynebacterium 1;'	Corynebacterium halotolerans YIM 70093 = DSM 44683	1532	853474	855005	0	0	UUGUGGAGA-========================-GCUGGCGGC	1	1.5	43255	1520	UACCGGAAG-======C================-UAAGGAG
	CP005286	463869	'Bacteria;Actinobacteria;Actinobacteria;Corynebacteriales;Corynebacteriaceae;Corynebacterium;'	Corynebacterium humireducens NBRC 106098 = DSM 45392	1533	622288	623820	0	0	UUGUGGAGA-========================-GCUGGCGGC	1	1.5	43255	1520	UACCGGAAG-======C================-UAAGGAG
	CP009211	464869	'Bacteria;Actinobacteria;Actinobacteria;Corynebacteriales;Corynebacteriaceae;Corynebacterium 1;'	Corynebacterium imitans	1530	691280	692809	0	0	UUGUGGAGA-========================-GCUGGCGGC	1	1.5	43255	1520	UACCGGAAG-======C================-UAAGGAG
	CR931997	465312	'Bacteria;Actinobacteria;Actinobacteria;Corynebacteriales;Corynebacteriaceae;Corynebacterium 1;'	Corynebacterium jeikeium K411	1527	108684	110210	0	0	.UAUGGAGA-========================-GCUGGCGGC	1	1.5	43255	1520	UACCGGAAG-======C================-
	CP003924	463696	'Bacteria;Actinobacteria;Actinobacteria;Corynebacteriales;Corynebacteriaceae;Corynebacterium 1;'	Corynebacterium maris DSM 45190	1535	787727	789261	0	0	UUGUGGAGA-========================-GCUGGCGGC	1	1.5	43255	1520	UACCGGAAG-======C================-UAAGGAGA
	JSEF01000027	3797306	'Bacteria;Actinobacteria;Actinobacteria;Corynebacteriales;Corynebacteriaceae;Corynebacterium 1;'	Corynebacterium minutissimum	1529	23	1551	0	0	UUGUGGAGA-========================-GCUGGCGGC	0	0	43255	1520	UACCGGAAG-=======================-UAAGGAG
	CP010827	465206	'Bacteria;Actinobacteria;Actinobacteria;Corynebacteriales;Corynebacteriaceae;Corynebacterium 1;'	Corynebacterium singulare	1523	869050	870572	0	0	UUGUGGAGA-========================-GCUGGCGGC	0	0	43255	1520	UACCGGAAG-=======================-U
	KF030204	4375678	'Bacteria;Actinobacteria;Actinobacteria;Corynebacteriales;Corynebacteriaceae;Corynebacterium;'	Corynebacterium sp. canine oral taxon 402	1518	1	1518	0	0	.......GA-========================-GCUGGCGGC	1	1.5	43255	1520	UACCGGAAG-======C===============
	JX290307	3862846	'Bacteria;Actinobacteria;Actinobacteria;Corynebacteriales;Corynebacteriaceae;Corynebacterium 1;'	Corynebacterium sp. enrichment culture clone TVH007.03.3	1514	1	1514	2	1.2	......AGA-========a=========g=====-GCUGGCGGC	1	1.5	43255	1520	UACCGGAAG-======C==============
	CP003696	463564	'Bacteria;Actinobacteria;Actinobacteria;Corynebacteriales;Corynebacteriaceae;Corynebacterium 1;'	Corynebacterium terpenotabidum Y-11	1536	66313	67848	0	0	UUAUGGAGA-========================-GCUGGCGGC	1	1.5	43255	1520	UACCGGAAG-======C================-UAAGGAG
	AJ438041	250376	'Bacteria;Actinobacteria;Actinobacteria;Corynebacteriales;Corynebacteriaceae;Corynebacterium 1;'	Corynebacterium tuberculostearicum	1512	1	1512	0	0	.....UAGA-========================-GCUGGCGGC	2	2.6	43255	1520	UACCGGAAG-======C==============A
	CP009215	464871	'Bacteria;Actinobacteria;Actinobacteria;Corynebacteriales;Corynebacteriaceae;Corynebacterium 1;'	Corynebacterium ureicelerivorans	1528	622461	623988	0	0	UUGUGGAGA-========================-GCUGGCGGC	1	1.5	43255	1520	UACCGGAAG-======C================-UAAGGAG
	KC509521	4271534	'Bacteria;Cyanobacteria;Chloroplast;'	Coscinodiscus radiatus	1484	115627	117110	0	0	UUUAAGAGA-========================-GCUGGCGGU	1	1.5	43255	1520	UACUGGAAG-======U===============
	KF601573	4532990	'Bacteria;Cyanobacteria;Chloroplast;'	Costus pulverulentus	1491	106693	108183	1	1.1	UCAUGGAGA-===C====================-GCUGGCGGC	1	1.5	43255	1520	UACUGGAAG-======C===============
	CP002046	462708	'Bacteria;Bacteroidetes;Flavobacteriia;Flavobacteriales;Flavobacteriaceae;Croceibacter;'	Croceibacter atlanticus HTCC2559	1521	1256106	1257626	0	0	......AGA-========================-GCUAGCGGC	1	1.5	43255	1520	UACCGGAAG-======C================-U
	AJ544063	254363	'Bacteria;Actinobacteria;Actinobacteria;Micrococcales;Microbacteriaceae;Cryobacterium;'	Cryobacterium psychrophilum	1527	1	1527	0	0	.........-========================-GCUGGCGGC	1	1.5	43255	1520	UACCGGAAG-======C================-U
	JPXF01000180	3452663	'Bacteria;Actinobacteria;Actinobacteria;Micrococcales;Microbacteriaceae;Cryobacterium;'	Cryobacterium roopkundense	1538	182	1719	0	0	UUACGGAGA-========================-GCUGGCGGC	1	1.5	43255	1520	UACCGGAAG-======C================-UAA
	FJ517614	1104624	'Bacteria;Actinobacteria;Actinobacteria;Micrococcales;Microbacteriaceae;Cryobacterium;'	Cryobacterium sp. EL1	1512	1	1512	0	0	......AGA-========================-GCUGGCGGC	1	1.5	43255	1520	UACCGGAAG-======C==============
	FJ517629	1104639	'Bacteria;Actinobacteria;Actinobacteria;Micrococcales;Microbacteriaceae;Cryobacterium;'	Cryobacterium sp. ER1	1514	1	1514	0	0	......AGA-========================-GCUGGCGGC	1	1.5	43255	1520	UACCGGAAG-======C==============
	JPRS01000598	3452533	'Bacteria;Actinobacteria;Actinobacteria;Micrococcales;Microbacteriaceae;Cryobacterium;'	Cryobacterium sp. MLB-32	1545	3975	5519	0	0	UUACGGAGA-========================-GCUGGCGGC	1	1.5	43255	1520	UACCGGAAG-======C================-UAAGGAGCA
	AY327251	359091	'Bacteria;Firmicutes;Clostridia;Clostridiales;Peptococcaceae;Cryptanaerobacter;'	Cryptanaerobacter phenolicus	1529	1	1529	1	1	......AGA-========a===============-GCUGGCGGC	1	1.5	43255	1520	UAUCGGAAG-======C=============
	CP001682	462504	'Bacteria;Actinobacteria;Coriobacteriia;Coriobacteriales;Coriobacteriaceae;Cryptobacterium;'	Cryptobacterium curtum DSM 15641	1504	12849	14352	0	0	......AGA-========================-GCUGGCGGC	1	1.5	43255	1520	UACCGGAAG-======C==============
	AP009377	321942	'Bacteria;Cyanobacteria;Chloroplast;'	Cryptomeria japonica (Japanese cedar)	1511	106073	107583	0	0	UCAUUGAGA-========================-GCUGGCGGC	1	1.5	43255	1520	UACUGGAAG-======C===============
	GQ358203	1486494	'Bacteria;Cyanobacteria;Chloroplast;'	Cryptomonas paramecium	1493	74623	76115	0	0	UUGUGGAGA-========================-GCUGGCGGU	1	1.5	43255	1520	UACUGGAAG-======C===============
	AJ293746	244295	'Bacteria;Actinobacteria;Actinobacteria;Frankiales;Cryptosporangiaceae;Cryptosporangium;'	Cryptosporangium aurantiacum	1508	1	1508	1	1	......AGA-========a===============-GCUGGCGGC	1	1.5	43255	1520	UACCGGAAG-======C==============
	EU119260	775644	'Bacteria;Actinobacteria;Actinobacteria;Frankiales;Cryptosporangiaceae;Cryptosporangium;'	Cryptosporangium sp. HBUM 171259	1512	1	1512	0	0	......AGA-========================-GCUGGCGGC	1	1.5	43255	1520	UACCGGAAG-======C================-UA
	JF412791	2908781	'Bacteria;Cyanobacteria;Chloroplast;'	Cucumis melo subsp. melo	1491	102423	103913	1	1.1	UCAUGGAGA-===C====================-GCUGGCGGC	1	1.5	43255	1520	UACUGGAAG-======C==============
	AJ970307	269306	'Bacteria;Cyanobacteria;Chloroplast;'	Cucumis sativus (cucumber)	1492	102231	103722	1	1.1	UCAUGGAGA-===C====================-GCUGGCGGC	1	1.5	43255	1520	UACUGGAAG-======C===============
	AHJE01000064	235289	'Bacteria;Proteobacteria;Betaproteobacteria;Burkholderiales;Burkholderiaceae;Cupriavidus;'	Cupriavidus basilensis OR16	1532	3350	4881	2	2.6	AACUGAAGA-=================AU=====-GCUGGCGGC	1	1.5	43255	1520	UAUCGGAAG-======C================-
	AB054961	9580	'Bacteria;Proteobacteria;Betaproteobacteria;Burkholderiales;Burkholderiaceae;Cupriavidus;'	Cupriavidus laharis	1523	1	1523	2	2.6	........A-=================AU=====-GCUGGCGGC	1	1.5	43255	1520	UAUCGGAAG-======C==============
	CP000352	461939	'Bacteria;Proteobacteria;Betaproteobacteria;Burkholderiales;Burkholderiaceae;Cupriavidus;'	Cupriavidus metallidurans CH34	1527	3431194	3432720	2	2.6	...UGAAGA-=================AU=====-GCUGGCGGC	1	1.5	43255	1520	UAUCGGAAG-======C==============
	AB104447	14594	'Bacteria;Proteobacteria;Betaproteobacteria;Burkholderiales;Burkholderiaceae;Cupriavidus;'	Cupriavidus numazuensis	1529	1	1529	2	2.6	...UGGAGA-=================AU=====-GCUGGCGGC	1	1.5	43255	1520	UAUCGGAAG-======C==============
	AB054960	9579	'Bacteria;Proteobacteria;Betaproteobacteria;Burkholderiales;Burkholderiaceae;Cupriavidus;'	Cupriavidus pinatubonensis	1525	1	1525	2	2.6	........A-=================AU=====-GCUGGCGGC	1	1.5	43255	1520	UAUCGGAAG-======C==============
	GU566329	1720019	'Bacteria;Proteobacteria;Betaproteobacteria;Burkholderiales;Burkholderiaceae;Cupriavidus;'	Cupriavidus sp. AP1(2010)	1522	1	1522	2	2.6	.......GA-=================AU=====-GCUGGCGGC	1	1.5	43255	1520	UAUCGGAAG-======C=============
	HQ914245	2673844	'Bacteria;Proteobacteria;Betaproteobacteria;Burkholderiales;Burkholderiaceae;Cupriavidus;'	Cupriavidus sp. ASC-9842	1524	1	1524	3	3.2	......AGA-=======u=========AU=====-GCUGGCGGC	1	1.5	43255	1520	UAUCGGAAG-======C==============
	AMPR02000205	318752	'Bacteria;Proteobacteria;Betaproteobacteria;Burkholderiales;Burkholderiaceae;Cupriavidus;'	Cupriavidus sp. HPC(L)	1644	221	1864	2	2.6	AACUGAAGA-=================AU=====-GCUGGCGGC	1	1.5	43255	1520	UAUCGGAAG-======C================-CGAGCACGA
	JFJW01000221	3144309	'Bacteria;Proteobacteria;Betaproteobacteria;Burkholderiales;Burkholderiaceae;Cupriavidus;'	Cupriavidus sp. SK-4	1601	35	1635	2	2.6	AACUGAAGA-=================AU=====-GCUGGCGGC	1	1.5	43255	1520	UAUCGGAAG-======C================-
	DQ351699	529677	'Bacteria;Proteobacteria;Betaproteobacteria;Burkholderiales;Burkholderiaceae;Cupriavidus;'	Cupriavidus sp. USMAA1020	1521	1	1521	2	2.6	.........-=================AU=====-GCUGGCGGC	1	1.5	43255	1520	UACCGGAAG-======C==============
	AF300324	207290	'Bacteria;Proteobacteria;Betaproteobacteria;Burkholderiales;Burkholderiaceae;Cupriavidus;'	Cupriavidus taiwanensis	1542	1	1542	2	2.6	......AGA-=================AU=====-GCUGGCGGC	3	3.6	43255	1520	UAUCGGAAG-======C==============Aa-GCUUGGAUC
	KF601574	4532991	'Bacteria;Cyanobacteria;Chloroplast;'	Curcuma roscoeana	1491	140682	142172	1	1.1	UCAUGGAGA-===C====================-GCUGGCGGC	1	1.5	43255	1520	UACUGGAAG-======C===============
	JXQU01000042	4102969	'Bacteria;Actinobacteria;Actinobacteria;Micrococcales;Microbacteriaceae;Curtobacterium;'	Curtobacterium flaccumfaciens	1538	1690	3227	0	0	UUACGGAGA-========================-GCUGGCGGC	1	1.5	43255	1520	UACCGGAAG-======C================-UAAGGAGCA
	AJ312209	246530	'Bacteria;Actinobacteria;Actinobacteria;Micrococcales;Microbacteriaceae;Curtobacterium;'	Curtobacterium flaccumfaciens pv. flaccumfaciens	1514	1	1514	0	0	......AGA-========================-GCUGGCGGC	1	1.5	43255	1520	UACCGGAAG-======C==============
	AJ310413	246281	'Bacteria;Actinobacteria;Actinobacteria;Micrococcales;Microbacteriaceae;Curtobacterium;'	Curtobacterium herbarum	1520	1	1520	0	0	......AGA-========================-GCUGGCGGC	1	1.5	43255	1520	UACCGGAAG-======C==============
	KF441650	4502527	'Bacteria;Proteobacteria;Betaproteobacteria;Burkholderiales;Comamonadaceae;Curvibacter;'	Curvibacter sp. 7A-622	1527	1	1527	2	2.6	......UGA-=================AU=====-GCUGGCGGC	1	1.5	43255	1520	UAUCGGAAG-======C================-UA
	JX458451	3882500	'Bacteria;Proteobacteria;Betaproteobacteria;Burkholderiales;Comamonadaceae;Pseudorhodoferax;'	Curvibacter sp. W2.09-301r	1528	1	1528	2	2.6	......UGA-=================AU=====-GCUGGCGGC	1	1.5	43255	1520	UAUCGGAAG-======C================-UAA
	KC588394	4285932	'Bacteria;Cyanobacteria;Chloroplast;'	Cuscuta australis	1513	1	1513	1	1.1	UCAUGGAGA-===C====================-GCUGGCGGC	2	2.1	43255	1520	UACUGGAAG-======C===============u-CAGGGAGAG
	AJ401354	248119	'Bacteria;Cyanobacteria;Chloroplast;'	Cuscuta europaea	1489	197	1685	0	0	UCAUGGAGA-========================-GCUGGCGGC	1	1.5	43255	1520	UACUGGAAG-======C===============
	EU189132	796878	'Bacteria;Cyanobacteria;Chloroplast;'	Cuscuta exaltata	1491	91290	92780	1	1.1	UCAUGGAGA-===C====================-GCUGGCGGC	1	1.5	43255	1520	UACUGGAAG-======C===============
	AM711639	299433	'Bacteria;Cyanobacteria;Chloroplast;'	Cuscuta gronovii	1492	59092	60583	1	1.1	UCAUGGAGA-===C====================-GCUGGCGGC	1	1.5	43255	1520	UACUGGAAG-======C===============
	EU189133	796879	'Bacteria;Cyanobacteria;Chloroplast;'	Cuscuta obtusiflora	1492	58083	59574	1	1.1	UCAUGGAGA-===C====================-GCUGGCGGC	1	1.5	43255	1520	UACUGGAAG-======C===============
	AM711640	299434	'Bacteria;Cyanobacteria;Chloroplast;'	Cuscuta reflexa (southern Asian dodder)	1491	88094	89584	1	1.1	UCAUGGAGA-===C====================-GCUGGCGGC	1	1.5	43255	1520	UACUGGAAG-======C===============
	AB002583	4847	'Bacteria;Cyanobacteria;Chloroplast;'	Cyanidioschyzon merolae	1425	17714	19138	0	0	AAGAAGCGA-========================-GCUGGCGGU	2	2.6	43255	1520	UACUGGAAG-======C==============A
	AF022186	190336	'Bacteria;Cyanobacteria;Chloroplast;'	Cyanidium caldarium	1527	64959	66485	0	0	UUAUUGAGA-========================-GCUGGCGGU	1	1.5	43255	1520	UACUGGAAG-======C===============
	AJ289785	243619	'Bacteria;Cyanobacteria;Cyanobacteria;SubsectionI;FamilyI;Synechococcus;'	cyanobacterium 5X15	1479	1	1479	0	0	......AGA-========================-GCUGGCGGC	2	2.2	43255	1520	UACCGGAAG-====================AA
	AY183115	344933	'Bacteria;Cyanobacteria;Cyanobacteria;SubsectionI;FamilyI;Synechococcus;'	Cyanobium sp. LB03	1480	1	1480	0	0	....GGAGA-========================-GCUGGCGGC	3	3.7	43255	1520	UACCGGAAG-======C=============AA
	GU935362	1842319	'Bacteria;Cyanobacteria;Cyanobacteria;SubsectionI;FamilyI;'	Cyanobium sp. Sai001	2364	1	2364	1	1	.........-========a===============-GCUGGCGGC	3	3.7	43255	1520	UACCGGAAG-======C=============AA=-AGGGAGACA
	GU935363	1842320	'Bacteria;Cyanobacteria;Cyanobacteria;SubsectionI;FamilyI;'	Cyanobium sp. Sai002	1634	1	1634	2	2.5	...UUAGAG-U=======a===============-GCUGGCGGC	3	3.7	43255	1520	UACCGGAAG-======C=============AA=-AGGGAGACA
	GU935364	1842321	'Bacteria;Cyanobacteria;Cyanobacteria;SubsectionI;FamilyI;'	Cyanobium sp. Sai003	1833	1	1833	2	2.5	......GAG-U====N==a===============-GCUGGCGGC	3	3.7	43255	1520	UACCGGAAG-======C=============AA=-AGGGAGACA
	AB610893	90899	'Bacteria;Cyanobacteria;Cyanobacteria;SubsectionI;FamilyI;Synechococcus;'	Cyanobium sp. Suigetsu-CG4	1478	1	1478	0	0	......AGA-========================-GCUGGCGGC	3	3.7	43255	1520	UACCGGAAG-======C=============AA
	AB610885	90891	'Bacteria;Cyanobacteria;Cyanobacteria;SubsectionI;FamilyI;Synechococcus;'	Cyanobium sp. Suigetsu-CR1	1478	1	1478	0	0	......AGA-========================-GCUGGCGGC	3	3.7	43255	1520	UACCGGAAG-======C=============AA
	AB610887	90893	'Bacteria;Cyanobacteria;Cyanobacteria;SubsectionI;FamilyI;'	Cyanobium sp. Suigetsu-CR3	1478	1	1478	0	0	......AGA-========================-GCUGGCGGC	3	3.7	43255	1520	UACCGGAAG-======C=============AA
	AB610888	90894	'Bacteria;Cyanobacteria;Cyanobacteria;SubsectionI;FamilyI;'	Cyanobium sp. Suigetsu-CR4	1478	1	1478	0	0	......AGA-========================-GCUGGCGGC	3	3.7	43255	1520	UACCGGAAG-======C=============AA
	KM198929	4760179	'Bacteria;Cyanobacteria;Chloroplast;'	Cyanophora paradoxa	1508	139989	141496	0	0	CCAUGGAGA-========================-GCUGGCGGU	1	1.5	43255	1520	UACUGGAAG-======C===============
	EU016845	763020	'Bacteria;Cyanobacteria;Chloroplast;'	Cycas micronesica	1492	1	1492	0	0	UCAUGGAGA-========================-GCUGGCGGC	1	1.5	43255	1520	UACUGGAAG-======C===============
	AQHR01000033	323973	'Bacteria;Bacteroidetes;Cytophagia;Cytophagales;Cyclobacteriaceae;'	Cyclobacteriaceae bacterium AK24	1525	3	1527	0	0	CAAUGGAGA-========================-GCUAGCGGC	1	1.5	43255	1520	UACCGGAAG-======C================-U
	ATNM01000154	327542	'Bacteria;Bacteroidetes;Cytophagia;Cytophagales;Cyclobacteriaceae;Cyclobacterium;'	Cyclobacterium qasimii M12-11B	1519	5	1523	0	0	......AGA-========================-GCUAGCGGC	1	1.5	43255	1520	UACCGGAAG-======C================-U
	KJ958480	4677028	'Bacteria;Cyanobacteria;Chloroplast;'	Cyclotella sp. L04_2	1488	66969	68456	0	0	UGUAAGAGA-========================-GCUGGCGGU	1	1.5	43255	1520	UACUGGAAG-======U===============
	KC509522	4271535	'Bacteria;Cyanobacteria;Chloroplast;'	Cylindrotheca closterium	1481	91575	93055	0	0	UUAAAGAGA-========================-GCUGGCGAG	1	1.5	43255	1520	UACUGGAAG-======U===============
	KC876126	4357428	'Bacteria;Cyanobacteria;Chloroplast;'	Cymbidium mannii	1490	136296	137785	1	1.1	UCAUGGAGA-===C====================-GCUGGCGGC	1	1.5	43255	1520	UACUGGAAG-======C===============
	KC876123	4357425	'Bacteria;Cyanobacteria;Chloroplast;'	Cymbidium sinense	1490	102179	103668	1	1.1	UCAUGGAGA-===C====================-GCUGGCGGC	1	1.5	43255	1520	UACUGGAAG-======C===============
	KC876124	4357426	'Bacteria;Cyanobacteria;Chloroplast;'	Cymbidium tortisepalum	1490	136888	138377	1	1.1	UCAUGGAGA-===C====================-GCUGGCGGC	1	1.5	43255	1520	UACUGGAAG-======C===============
	KP136830	4866447	'Bacteria;Cyanobacteria;Chloroplast;'	Cystopteris protrusa	1500	95115	96614	0	0	UCAUGGAGA-========================-GCUGGCGGC	1	1.5	43255	1520	UACCGGAAG-======C===============
	AF414444	216570	'Bacteria;Bacteroidetes;Flavobacteriia;Flavobacteriales;Flavobacteriaceae;Flavobacterium;'	Cytophaga sp. SA1	1510	1	1510	0	0	...UGGAGA-========================-GCUAGCGGC	0	0	43255	1520	UACCGGAAG-======N==============
	AB188214	24555	'Bacteria;Bacteroidetes;Flavobacteriia;Flavobacteriales;Flavobacteriaceae;Sinomicrobium;'	Cytophaga sp. TUT1213	1509	1	1509	0	0	......AGA-========================-GCUAGCGGC	1	1.5	43255	1520	UACCGGAAG-======U==============
	FR733683	1296883	'Bacteria;Bacteroidetes;Bacteroidia;Bacteroidales;Marinilabiaceae;Mangroviflexus;'	Cytophaga xylanolytica	1507	1	1507	0	0	.........-========================-GCUAGCGAC	1	1.5	43255	1520	UACCGGAAG-======C==============
	KF928748	4586128	'Bacteria;Actinobacteria;Actinobacteria;Micromonosporales;Micromonosporaceae;Dactylosporangium;'	Dactylosporangium sp. NEAU-TPG4	1509	1	1509	0	0	.....UAGA-========================-GCUGGCGGC	1	1.5	43255	1520	UACCGGAAG-======C==============
	DQ898156	612857	'Bacteria;Cyanobacteria;Chloroplast;'	Daucus carota (carrot)	1490	101048	102537	1	1.1	UCAUGGAGA-===C====================-GCUGGCGGC	1	1.5	43255	1520	UACUGGAAG-======C==============
	CP007033	464226	'Bacteria;Firmicutes;Clostridia;Clostridiales;Peptococcaceae;Dehalobacter;'	Dehalobacter restrictus DSM 9455	1576	221333	222908	0	0	UUAUGGAGA-========================-GCUGGCGGC	1	1.5	43255	1520	UAUCGGAAG-======C================-UAAGGAGA
	CP003870	463663	'Bacteria;Firmicutes;Clostridia;Clostridiales;Peptococcaceae;Dehalobacter;'	Dehalobacter sp. CF	1558	2092236	2093793	0	0	......AGA-========================-GCUGGCGGC	1	1.5	43255	1520	UAUCGGAAG-======C==============
	CP003869	463662	'Bacteria;Firmicutes;Clostridia;Clostridiales;Peptococcaceae;Dehalobacter;'	Dehalobacter sp. DCA	1558	2062448	2064005	0	0	......AGA-========================-GCUGGCGGC	1	1.5	43255	1520	UAUCGGAAG-======C==============
	AF125876	195667	'Bacteria;Proteobacteria;Betaproteobacteria;Burkholderiales;Comamonadaceae;Schlegelella;'	dehydroabietic acid-degrading bacterium DhA-71	1529	1	1529	3	3.6	......AGA-========a========AU=====-GCUGGCGGC	3	3.6	43255	1520	UAUCGGAAG-======C==============Aa-GCUU
	AF125877	195668	'Bacteria;Proteobacteria;Betaproteobacteria;Burkholderiales;Comamonadaceae;Tepidimonas;'	dehydroabietic acid-degrading bacterium DhA-73	1540	1	1540	2	2.6	......AGA-=================AU=====-GCUGGCGGC	3	3.6	43255	1520	UACCGGAAG-======C==============Aa-GCUU
	CP001114	462320	'Bacteria;Deinococcus-Thermus;Deinococci;Deinococcales;Deinococcaceae;Deinococcus;'	Deinococcus deserti VCD115	1507	16552	18058	1	0.2	AUUUGGAGA-==================g=====-GCUGGCGGC	1	1.5	43255	1520	UACCGGAAG-======U===============
	AJ585983	257523	'Bacteria;Deinococcus-Thermus;Deinococci;Deinococcales;Deinococcaceae;Deinococcus;'	Deinococcus frigens	1498	1	1498	3	2.3	.........-U=g===============g=====-GCUGGCGGC	1	1.5	43255	1520	UACCGGAAG-======C==============
	AE000513	187828	'Bacteria;Deinococcus-Thermus;Deinococci;Deinococcales;Deinococcaceae;Deinococcus;'	Deinococcus radiodurans R1	1502	84836	86337	1	0.2	UUAUGGAGA-==================g=====-GCUGGCGGC	1	1.5	43255	1520	UACCGGAAG-======U===============
	JMQF01000022	3153699	'Bacteria;Deinococcus-Thermus;Deinococci;Deinococcales;Deinococcaceae;Deinococcus;'	Deinococcus sp. RL	1507	27612	29118	1	0.2	...UGGAGA-==================g=====-GCUGGCGGC	1	1.5	43255	1520	UACCGGAAG-======U================-UA
	CP010028	465105	'Bacteria;Deinococcus-Thermus;Deinococci;Deinococcales;Deinococcaceae;Deinococcus;'	Deinococcus swuensis	1510	372413	373922	1	0.2	UUAUGGAGA-==================g=====-GCUGGCGGC	1	1.5	43255	1520	UACCGGAAG-======U===============
	AB021417	6749	'Bacteria;Proteobacteria;Betaproteobacteria;Burkholderiales;Comamonadaceae;Delftia;'	Delftia acidovorans	1522	1	1522	2	2.6	........A-=================AU=====-GCUGGCGGC	1	1.5	43255	1520	UAUCGGAAG-======C=============
	CP000884	462206	'Bacteria;Proteobacteria;Betaproteobacteria;Burkholderiales;Comamonadaceae;Delftia;'	Delftia acidovorans SPH-1	1526	723807	725332	2	2.6	......AGA-=================AU=====-GCUGGCGGC	1	1.5	43255	1520	UAUCGGAAG-======C===============
	EU888308	992444	'Bacteria;Proteobacteria;Betaproteobacteria;Burkholderiales;Comamonadaceae;Delftia;'	Delftia lacustris	1534	1	1534	2	2.6	.......GA-=================AU=====-GCUGGCGGC	3	3.6	43255	1520	UAUCGGAAG-======C==============Aa-GCUUGGA
	KF059265	4379211	'Bacteria;Proteobacteria;Betaproteobacteria;Burkholderiales;Comamonadaceae;Delftia;'	Delftia sp. hg-1	1525	1	1525	2	2.6	......AGA-=================AU=====-GCUGGCGGC	1	1.5	43255	1520	UAUCGGAAG-======C==============
	FJ688376	1150978	'Bacteria;Proteobacteria;Betaproteobacteria;Burkholderiales;Comamonadaceae;Delftia;'	Delftia sp. KZ-OAlF2	1525	1	1525	2	2.6	......AGA-=================AU=====-GCUGGCGGC	1	1.5	43255	1520	UAUCGGAAG-======C==============
	KC572558	4283889	'Bacteria;Proteobacteria;Betaproteobacteria;Burkholderiales;Comamonadaceae;Delftia;'	Delftia tsuruhatensis	1526	1	1526	2	2.6	......AGA-=================AU=====-GCUGGCGGC	1	1.5	43255	1520	UAUCGGAAG-======C===============
	HQ664643	2552990	'Bacteria;Cyanobacteria;Chloroplast;'	Delosperma napiforme	1486	13643	15128	1	1.1	UCAUGGAGA-===C====================-GCUGGCGGC	1	1.5	43255	1520	UACUGGAAG-======C===============
	KC771275	4338184	'Bacteria;Cyanobacteria;Chloroplast;'	Dendrobium catenatum	1479	133216	134694	1	1.1	UCAUGGAGA-===C====================-GCUGGCGGC	1	1.5	43255	1520	UACUGGAAG-======C===============
	X91034	4957260	'Bacteria;Actinobacteria;Actinobacteria;Micrococcales;Dermabacteraceae;Dermabacter;'	Dermabacter hominis	1511	1	1511	0	0	......AGA-=======NN===============-GCUGGCGGC	1	1.5	43255	1520	UACCGGAAG-======C===============
	CP008889	464769	'Bacteria;Actinobacteria;Actinobacteria;Micrococcales;Dermacoccaceae;Dermacoccus;'	Dermacoccus nishinomiyaensis	1531	1845347	1846877	0	0	..ACGGAGA-========================-GCUGGCGGC	1	1.5	43255	1520	UACCGGAAG-======C================-UAAGGAGCA
	U40078	4952010	'Bacteria;Firmicutes;Clostridia;Clostridiales;Peptococcaceae;Desulfitobacterium;'	Desulfitobacterium hafniense	1655	1	1655	0	0	......AGA-========================-GCUGGCGGC	1	1.5	43255	1520	UAUCGGAAG-======C==============
	AP008230	321902	'Bacteria;Firmicutes;Clostridia;Clostridiales;Peptococcaceae;Desulfitobacterium;'	Desulfitobacterium hafniense Y51	1657	237001	238657	0	0	.....GAGA-========================-GCUGGCGGC	1	1.5	43255	1520	UAUCGGAAG-======C==============
	CP007032	464225	'Bacteria;Firmicutes;Clostridia;Clostridiales;Peptococcaceae;Desulfitobacterium;'	Desulfitobacterium metallireducens DSM 15288	1576	91939	93514	0	0	UUAUGGAGA-========================-GCUGGCGGC	1	1.5	43255	1520	UAUCGGAAG-======C================-UAAGGAGA
	AF524933	229481	'Bacteria;Proteobacteria;Deltaproteobacteria;Desulfovibrionales;Desulfohalobiaceae;Desulfonauticus;'	Desulfonauticus submarinus	1566	1	1566	1	1.5	......AGA-=================A======-GCUGGCGGC	1	1.5	43255	1520	UACCGGAAG-======C==============
	KP064506	4859248	'Bacteria;Firmicutes;Clostridia;Clostridiales;Peptococcaceae;Desulfosporosinus;'	Desulfosporosinus sp. enrichment culture	1556	1	1556	0	0	.......GA-========================-GCUGGCGGC	1	1.5	43255	1520	UAUCGGAAG-======C=============
	U88891	4954636	'Bacteria;Firmicutes;Clostridia;Clostridiales;Peptococcaceae;Desulfotomaculum;'	Desulfotomaculum halophilum	1526	1	1526	0	0	......AGA-========================-GCUGGCGGC	2	2.6	43255	1520	UAUCGGAAG-======C==============A
	AY036903	333988	'Bacteria;Firmicutes;Clostridia;Clostridiales;Peptococcaceae;Desulfotomaculum;'	Desulfotomaculum kuznetsovii	1709	1	1709	0	0	GUGAUUAGA-========================-GCUGGCGGC	2	2.6	43255	1520	UAUCGGAAG-======C==============A
	HG005352	1895483	'Bacteria;Firmicutes;Clostridia;Clostridiales;Peptococcaceae;Desulfotomaculum;'	Desulfotomaculum nigrificans	1521	1	1521	1	1.5	.........-U=======================-GCUGGCGGC	1	1.5	43255	1520	UAUCGGAAG-======C===============
	AY918122	426282	'Bacteria;Firmicutes;Clostridia;Clostridiales;Peptococcaceae;Desulfotomaculum;'	Desulfotomaculum salinum	1529	1	1529	0	0	......AGA-========================-GCUGGCGGC	1	1.5	43255	1520	UAUCGGAAG-======C=============
	L15628	4872061	'Bacteria;Firmicutes;Clostridia;Clostridiales;Peptococcaceae;Desulfotomaculum;'	Desulfotomaculum thermobenzoicum	1590	1	1590	0	0	......AGA-========================-GCUGGCGGC	2	2.6	43255	1520	UAUCGGAAG-======C==============A
	HG794414	1902414	'Bacteria;Firmicutes;Clostridia;Clostridiales;Peptococcaceae;Desulfotomaculum;'	Desulfotomaculum thermocisternum	1629	1	1629	0	0	.......GA-========================-GCUGGCGGC	1	1.5	43255	1520	UAUCGGAAG-======C================-UAAUCCCGC
	Z26315	4959251	'Bacteria;Firmicutes;Clostridia;Clostridiales;Peptococcaceae;Desulfotomaculum;'	Desulfotomaculum thermosapovorans	1528	1	1528	0	0	......AGA-========================-GCUGGCGGC	2	2.6	43255	1520	UAUCGGAAG-======C==============A
	DQ991965	624978	'Bacteria;Chrysiogenetes;Chrysiogenetes;Chrysiogenales;Chrysiogenaceae;Desulfurispirillum;'	Desulfurispirillum indicum S5	1530	1	1530	0	0	GCCCUUAGA-========================-GCUGGCGGC	3	3.6	43255	1520	UAUCGGAAG-======C==============Aa-GGGC
	JN713286	3386358	'Bacteria;Firmicutes;Negativicutes;Selenomonadales;Veillonellaceae;Dialister;'	Dialister pneumosintes	1562	1	1562	0	0	.......GA-========================-GCUGGCGGC	1	1.5	43255	1520	UAUCGGAAG-======C==============
	AY134907	340219	'Bacteria;Firmicutes;Negativicutes;Selenomonadales;Veillonellaceae;Dialister;'	Dialister sp. oral clone FY011	1554	1	1554	1	0.6	.......GA-=======u================-GCUGGCGGC	2	2.6	43255	1520	UAUCGGAAG-======C==============C
	AB064317	10266	'Bacteria;Proteobacteria;Betaproteobacteria;Burkholderiales;Comamonadaceae;Diaphorobacter;'	Diaphorobacter nitroreducens	1521	1	1521	2	2.6	......AGA-=================AU=====-GCUGGCGGC	1	1.5	43255	1520	UAUCGGAAG-======C==============
	AB086228	12687	'Bacteria;Proteobacteria;Gammaproteobacteria;Thiotrichales;Piscirickettsiaceae;Cycloclasticus;'	dibenzofuran-degrading bacterium DBF-MAK	1536	1	1536	2	2.6	...UGGAGA-=================AU=====-GCUGGCGGC	3	3.6	43255	1520	UAUCGGAAG-======C==============Aa-
	KM462885	4834777	'Bacteria;Cyanobacteria;Chloroplast;'	Dicloster acuatus	1566	159528	161093	0	0	UCACGGAGA-========================-GCUGGCGGC	2	2.6	43255	1520	UACUGGAAG-======C==============A
	X69194	4955471	'Bacteria;Dictyoglomi;Dictyoglomia;Dictyoglomales;Dictyoglomaceae;Dictyoglomus;'	Dictyoglomus thermophilum	1540	1	1540	0	0	......AGA-=======NN===============-GCUGGCGGC	1	1.5	43255	1520	UACCGGAAG-======C===============
	CP001146	462336	'Bacteria;Dictyoglomi;Dictyoglomia;Dictyoglomales;Dictyoglomaceae;Dictyoglomus;'	Dictyoglomus thermophilum H-6-12	1540	624121	625660	0	0	......AGG-========================-GCUGGCGGC	1	1.5	43255	1520	UACCGGAAG-======C===============
	CP001251	462371	'Bacteria;Dictyoglomi;Dictyoglomia;Dictyoglomales;Dictyoglomaceae;Dictyoglomus;'	Dictyoglomus turgidum DSM 6724	1541	796084	797624	0	0	....GGAGG-========================-GCUGGCGGC	1	1.5	43255	1520	UACCGGAAG-======C=============
	KC509523	4271536	'Bacteria;Cyanobacteria;Chloroplast;'	Didymosphenia geminata	1483	65345	66827	0	0	UUGAAGAGA-========================-GCUGGCGGU	2	2.1	43255	1520	UACUGGAAG-======U===============u-
	EU375845	837118	'Bacteria;Actinobacteria;Actinobacteria;Corynebacteriales;Dietziaceae;Dietzia;'	Dietzia schimae	1515	1	1515	0	0	..AUUCAGA-========================-GCUGGCGGC	4	4.3	43255	1520	UACCGGAAG-======C=============AAu-
	HQ588860	2538819	'Bacteria;Actinobacteria;Actinobacteria;Corynebacteriales;Dietziaceae;Dietzia;'	Dietzia sp. BZ84	1509	1	1509	0	0	......AGA-========================-GCUGGCGGC	1	1.5	43255	1520	UACCGGAAG-======C==============
	KM188050	4758387	'Bacteria;Actinobacteria;Actinobacteria;Corynebacteriales;Dietziaceae;Dietzia;'	Dietzia sp. F152M	1515	1	1515	0	0	......AGA-========================-GCUGGCGGC	3	3.7	43255	1520	UACCGGAAG-======C==============AG-AGUU
	AOSR01000052	321536	'Bacteria;Actinobacteria;Actinobacteria;Corynebacteriales;Dietziaceae;Dietzia;'	Dietzia sp. UCD-THP	1517	3668	5184	0	0	...UGGAGA-========================-GCUGGCGGC	1	1.5	43255	1520	UACCGGAAG-======C================-UAA
	EF380353	675194	'Bacteria;Cyanobacteria;Chloroplast;'	Dioscorea elephantipes	1491	99365	100855	1	1.1	UCAUGGAGA-===C====================-GCUGGCGGC	1	1.5	43255	1520	UACUGGAAG-======C===============
	KJ490011	4620784	'Bacteria;Cyanobacteria;Chloroplast;'	Dioscorea rotundata	1491	102196	103686	1	1.1	UCAUGGAGA-===C====================-GCUGGCGGC	1	1.5	43255	1520	UACUGGAAG-======C===============
	KF225594	4443222	'Bacteria;Cyanobacteria;Chloroplast;'	Diplopterygium glaucum	1500	105588	107087	0	0	UCACGGAGA-========================-GCUGGCGGC	1	1.5	43255	1520	UACUGGAAG-======C===============
	KP136829	4866446	'Bacteria;Cyanobacteria;Chloroplast;'	Dipteris conjugata	1501	82694	84194	0	0	UCAUGGAGA-========================-GCUGGCGGC	1	1.5	43255	1520	UACUGGAAG-======C===============
	JSAQ01000001	3797236	'Bacteria;Bacteroidetes;Flavobacteriia;Flavobacteriales;Flavobacteriaceae;Dokdonia;'	Dokdonia donghaensis DSW-1	1530	1340465	1341994	0	0	CGAUGAAGA-========================-GCUAGCGGC	1	1.5	43255	1520	UACCGGAAG-======C================-UAGA
	AP009373	321938	'Bacteria;Cyanobacteria;Chloroplast;'	Draba nemorosa	1491	99247	100737	1	1.1	UCAUGGAGA-===C====================-GCUGGCGGC	1	1.5	43255	1520	UACUGGAAG-======C===============
	DQ887676	612359	'Bacteria;Cyanobacteria;Chloroplast;'	Drimys granadensis	1491	105615	107105	1	1.1	UCAUGGAGA-===C====================-GCUGGCGGC	1	1.5	43255	1520	UACUGGAAG-======C===============
	JX458428	3882477	'Bacteria;Proteobacteria;Betaproteobacteria;Burkholderiales;Oxalobacteraceae;Pseudoduganella;'	Duganella sp. W1.09-215	1525	1	1525	2	2.6	......UGA-=================AU=====-GCUGGCGGC	1	1.5	43255	1520	UAUCGGAAG-======C================-UA
	GQ131577	1436783	'Bacteria;Bacteroidetes;Cytophagia;Cytophagales;Cytophagaceae;Dyadobacter;'	Dyadobacter psychrophilus	1501	1	1501	0	0	......AGA-========================-GCUAGCGGC	1	1.5	43255	1520	UACCGGAAG-======C==============
	FJ517608	1104618	'Bacteria;Bacteroidetes;Cytophagia;Cytophagales;Cytophagaceae;Dyadobacter;'	Dyadobacter sp. DL1	1500	1	1500	0	0	......AGA-========================-GCUAGCGGC	1	1.5	43255	1520	UACCGGAAG-======C==============
	KP318954	4869338	'Bacteria;Bacteroidetes;Cytophagia;Cytophagales;Cytophagaceae;Dyadobacter;'	Dyadobacter sp. L-1	1499	1	1499	0	0	.....CAGA-========================-GCUAGCGGC	1	1.5	43255	1520	UACCGGAAG-======C=============
	CP008884	464766	'Bacteria;Proteobacteria;Gammaproteobacteria;Xanthomonadales;Xanthomonadaceae;Dyella;'	Dyella japonica A8	1545	673423	674967	2	2.6	AAGUGAAGA-=================AU=====-GCUGGCGGC	1	1.5	43255	1520	UAUCGGAAG-======C================-
	CP007444	464473	'Bacteria;Proteobacteria;Gammaproteobacteria;Xanthomonadales;Xanthomonadaceae;Dyella;'	Dyella jiangningensis	1545	4552578	4554122	2	2.6	AAGUGAAGA-=================AU=====-GCUGGCGGC	1	1.5	43255	1520	UAUCGGAAG-======C================-
	FP102296	1283957	'Bacteria;Cyanobacteria;Chloroplast;'	Ectocarpus siliculosus	1489	3207	4695	0	0	CUAUCGAGA-========================-GCUGGCGGU	2	2.6	43255	1520	UACGGGAAC-======C==============A
	AF292375	206648	'Bacteria;Actinobacteria;Coriobacteriia;Coriobacteriales;Coriobacteriaceae;Eggerthella;'	Eggerthella lenta	1500	1	1500	0	0	......AGA-========================-GCUGGCGGC	1	1.5	43255	1520	UACCGGAAG-======C===============
	JX663671	3919959	'Bacteria;Cyanobacteria;Chloroplast;'	Elaeodendron orientale	1506	1	1506	1	1.1	UCAUGGAGA-===C====================-GCUGGCGGC	1	1.5	43255	1520	UACUGGAAG-======C===============
	JSAA01000037	3796627	'Bacteria;Bacteroidetes;Flavobacteriia;Flavobacteriales;Flavobacteriaceae;Elizabethkingia;'	Elizabethkingia meningoseptica	1529	29020	30548	0	0	CAAUGGAGA-========================-GCUAGCGGG	4	3.7	43255	1520	UACCGGAAG-======C=======u===a===u-AGAGCGUCU
	KM462887	4834779	'Bacteria;Cyanobacteria;Chloroplast;'	Elliptochloris bilobata	1505	46473	47977	0	0	UCAUGGAGA-========================-GCUGGCGGC	1	1.5	43255	1520	UACUGGAAG-======C===============
	JQ310743	3604682	'Bacteria;Cyanobacteria;Chloroplast;'	Elodea canadensis	1491	139379	140869	1	1.1	UCAUGGAGA-===C====================-GCUGGCGGC	1	1.5	43255	1520	UACUGGAAG-======C===============
	X82156	4956410	'Bacteria;Cyanobacteria;Chloroplast;'	Emiliania huxleyi	1483	1	1483	0	0	AAGCUUAGA-========================-GCUGGCGGU	1	1.5	43255	1520	UACUGGAAG-======C===============
	DQ350833	529665	'Bacteria;Firmicutes;Bacilli;Bacillales;Bacillaceae;Bacillus;'	Empedobacter brevis	1545	1	1545	0	0	.AGAUUAGA-========================-GCUGGCGGC	1	1.5	43255	1520	UAUCGGAAG-======C==============
	JF507603	2918462	'Bacteria;Actinobacteria;Actinobacteria;Micrococcales;Micrococcaceae;Enteractinococcus;'	Enteractinicoccus coprophilus	1538	1	1538	0	0	CCCUUCAGA-========================-GCUGGCGGC	4	4.8	43255	1520	UACCGGAAG-======C=============AAG-GG
	KJ735096	4649106	'Bacteria;Actinobacteria;Actinobacteria;Micrococcales;Micrococcaceae;Enteractinococcus;'	Enteractinococcus sp. YIM 101617	1555	1	1555	0	0	CCCUUCAGA-========================-GCUGGCGGC	4	4.8	43255	1520	UACCGGAAG-======C=============AAG-GGCAGCUUG
	KJ735097	4649107	'Bacteria;Actinobacteria;Actinobacteria;Micrococcales;Micrococcaceae;'	Enteractinococcus sp. YIM 101632	1558	1	1558	0	0	CCCUUCAGA-========================-GCUGGCGGC	4	4.8	43255	1520	UACCGGAAG-======C=============AAG-GGCAGCUUG
	GQ478257	1515056	'Bacteria;Proteobacteria;Gammaproteobacteria;Enterobacteriales;Enterobacteriaceae;Enterobacter;'	Enterobacter sp. R4M-B	1537	1	1537	2	2.6	.CGAUUAGA-=================AU=====-GCUGGCGGC	2	2.6	43255	1520	UAUCGGAAG-======C=============A
	EF581856	716163	'Bacteria;Firmicutes;Bacilli;Bacillales;Paenibacillaceae;Paenibacillus;'	Enterobacteriaceae bacterium MB6-2	1545	1	1545	0	0	......AGA-========================-GCUGGCGGC	1	1.5	43255	1520	UAUCGGAAG-======C==============
	Y11621	4958292	'Bacteria;Firmicutes;Bacilli;Lactobacillales;Enterococcaceae;Enterococcus;'	Enterococcus asini	1551	1	1551	0	0	......AGA-========================-GCUGGCGGC	2	2.6	43255	1520	UAUCGGAAG-======C==============A
	AJ301825	245386	'Bacteria;Firmicutes;Bacilli;Lactobacillales;Enterococcaceae;Enterococcus;'	Enterococcus avium	1547	1	1547	0	0	......AGA-=======NN===============-GCUGGCGGC	1	1.5	43255	1520	UAUCGGAAG-======C===============
	AJ301826	245387	'Bacteria;Firmicutes;Bacilli;Lactobacillales;Enterococcaceae;Enterococcus;'	Enterococcus casseliflavus	1559	1	1559	0	0	......AGA-=======NN===============-GCUGGCGGC	1	1.5	43255	1520	UAUCGAAAG-======C===============
	AJ301827	245388	'Bacteria;Firmicutes;Bacilli;Lactobacillales;Enterococcaceae;Enterococcus;'	Enterococcus cecorum	1551	1	1551	0	0	......AGA-=======NN===============-GCUGGCGGC	1	1.5	43255	1520	UAUCGGAAG-======C===============
	AJ301828	245389	'Bacteria;Firmicutes;Bacilli;Lactobacillales;Enterococcaceae;Enterococcus;'	Enterococcus columbae	1549	1	1549	0	0	......AGA-=======NN===============-GCUGGCGGC	1	1.5	43255	1520	UAUCGGAAG-======C===============
	AJ301829	245390	'Bacteria;Firmicutes;Bacilli;Lactobacillales;Enterococcaceae;Enterococcus;'	Enterococcus dispar	1554	1	1554	0	0	......AGA-========================-GCUGGCGGC	1	1.5	43255	1520	UAUCGGAAG-======C===============
	AOSM01000081	321531	'Bacteria;Firmicutes;Bacilli;Lactobacillales;Enterococcaceae;Enterococcus;'	Enterococcus durans IPLA 655	1563	60	1622	0	0	....UGAGA-========================-GCUGGCGGC	1	1.5	43255	1520	UAUCGGAAG-======C================-UAAGGAA
	AF445305	222037	'Bacteria;Firmicutes;Bacilli;Lactobacillales;Enterococcaceae;Enterococcus;'	Enterococcus eurekensis	1551	1	1551	1	0.6	.....GAGA-=======u================-GCUGGCGGC	2	2.6	43255	1520	UAUCGGAAG-======C==============C
	AB362592	46776	'Bacteria;Firmicutes;Bacilli;Lactobacillales;Enterococcaceae;Enterococcus;'	Enterococcus faecalis	1555	1	1555	1	1	.....UAGA-========a===============-GCUGGCGGC	2	2.6	43255	1520	UAUCGGAAG-======U==============A
	AJ301830	245391	'Bacteria;Firmicutes;Bacilli;Lactobacillales;Enterococcaceae;Enterococcus;'	Enterococcus faecium	1551	1	1551	0	0	......AGA-========================-GCUGGCGGC	1	1.5	43255	1520	UAUCUGAAG-======C===============
	CP006030	463939	'Bacteria;Firmicutes;Bacilli;Lactobacillales;Enterococcaceae;Enterococcus;'	Enterococcus faecium T110	1578	450028	451605	0	0	UUUAUGAGA-========================-GCUGGCGGC	1	1.5	43255	1520	UAUCGGAAG-======C================-UAAGGAAUA
	AJ301833	245394	'Bacteria;Firmicutes;Bacilli;Lactobacillales;Enterococcaceae;Enterococcus;'	Enterococcus gallinarum	1553	1	1553	0	0	......AGA-=======NN===============-GCUGGCGGC	1	1.5	43255	1520	UAUCGGAAG-======C===============
	AB362596	46780	'Bacteria;Firmicutes;Bacilli;Lactobacillales;Enterococcaceae;Enterococcus;'	Enterococcus hirae	1554	1	1554	1	1	.....UAGA-========a===============-GCUGGCGGC	2	2.6	43255	1520	UAUCGGAAG-======U==============A
	CP003504	463491	'Bacteria;Firmicutes;Bacilli;Lactobacillales;Enterococcaceae;Enterococcus;'	Enterococcus hirae ATCC 9790	1563	587633	589195	0	0	....UGAGA-========================-GCUGGCGGC	1	1.5	43255	1520	UAUCGGAAG-======C================-UAAGGAA
	AB362594	46778	'Bacteria;Firmicutes;Bacilli;Lactobacillales;Enterococcaceae;Enterococcus;'	Enterococcus italicus	1551	1	1551	1	1	.....UAGA-========a===============-GCUGGCGGC	2	2.6	43255	1520	UAUCGGAAG-======U==============A
	AF445278	222010	'Bacteria;Firmicutes;Bacilli;Lactobacillales;Enterococcaceae;Enterococcus;'	Enterococcus lemanii	1552	1	1552	1	0.6	.....GAGA-=======u================-GCUGGCGGC	2	2.6	43255	1520	UAUCGGAAG-======C==============C
	AJ301836	245397	'Bacteria;Firmicutes;Bacilli;Lactobacillales;Enterococcaceae;Enterococcus;'	Enterococcus mundtii	1555	1	1555	0	0	......AGA-=======NN===============-GCUGGCGGC	1	1.5	43255	1520	GUAUCGAAG-======C===============
	AJ301838	245399	'Bacteria;Firmicutes;Bacilli;Lactobacillales;Enterococcaceae;Enterococcus;'	Enterococcus raffinosus	1554	1	1554	0	0	......AGA-=======NN===============-GCUGGCGGC	1	1.5	43255	1520	UAUCGAAGG-======C===============
	AJ301839	245400	'Bacteria;Firmicutes;Bacilli;Lactobacillales;Enterococcaceae;Enterococcus;'	Enterococcus saccharolyticus	1556	1	1556	0	0	......AGA-=======NN===============-GCUGGCGGC	1	1.5	43255	1520	UAUCGGAAG-======C===============
	AB015233	6028	'Bacteria;Firmicutes;Bacilli;Lactobacillales;Enterococcaceae;Enterococcus;'	Enterococcus sp.	1560	1	1560	0	0	......AGA-========================-GCUGGCGGC	1	1.5	43255	1520	UAUCGGAAG-======C==============
	EU258743	809868	'Bacteria;Firmicutes;Bacilli;Lactobacillales;Enterococcaceae;Enterococcus;'	Enterococcus sp. LG1	1552	1	1552	0	0	......AGA-========================-GCUGGCGGC	2	2.6	43255	1520	UAUCGGAAG-======C===U==========
	AJ301841	245402	'Bacteria;Firmicutes;Bacilli;Lactobacillales;Enterococcaceae;Enterococcus;'	Enterococcus sulfureus	1555	1	1555	0	0	......AGA-=======NN===============-GCUGGCGGC	1	1.5	43255	1520	UAUCGGAAG-======C===============
	AF001659	189057	'Bacteria;Cyanobacteria;Chloroplast;'	environmental clone OCS162	1490	1	1490	1	1	......AGA-========a===============-GCUGGCGGC	1	1.5	43255	1520	UACUGGAAG-======C==============
	AF001655	189053	'Bacteria;Cyanobacteria;Chloroplast;'	environmental clone OCS31	1472	1	1472	1	1	......AGA-========a===============-GCUGGCGGU	1	1.5	43255	1520	UACUGGAAG-======C==============
	AF001657	189055	'Bacteria;Cyanobacteria;Chloroplast;'	environmental clone OCS54	1478	1	1478	0	0	......CGA-========================-GCUGGCGGU	1	1.5	43255	1520	UACUGGAAG-======U==============
	AP010819	321963	'Bacteria;Cyanobacteria;Chloroplast;'	Ephedra equisetina	1482	70568	72049	2	2.6	.......GA-==A=======A=============-GCUGGCGGC	1	1.5	43255	1520	UACUGGAAG-======C===============
	JPLY01000001	3452355	'Bacteria;Bacteroidetes;Flavobacteriia;Flavobacteriales;Flavobacteriaceae;Epilithonimonas;'	Epilithonimonas lactis	1530	145690	147219	0	0	CAAUGGAGA-========================-GCUAGCGGG	4	3.7	43255	1520	UACCGGAAG-======C=======u===a===u-AGAGCGUCU
	JPLZ01000006	3452357	'Bacteria;Bacteroidetes;Flavobacteriia;Flavobacteriales;Flavobacteriaceae;Epilithonimonas;'	Epilithonimonas sp. FH1	1530	703696	705225	0	0	CAAUGGAGA-========================-GCUAGCGGG	4	3.7	43255	1520	UACCGGAAG-======C=======u===a===u-AGAGCGUCU
	KJ946456	4676072	'Bacteria;Cyanobacteria;Chloroplast;'	Epipogium aphyllum	1493	22723	24215	0	0	UCAUGGAGA-========================-GCUGGCGGC	3	3.7	43255	1520	UACUGGAAG-======C=====A========A
	KJ772291	4659310	'Bacteria;Cyanobacteria;Chloroplast;'	Epipogium roseum	1495	16078	17572	0	0	UUAUGGAGA-========================-GCUAGCGGU	3	3.7	43255	1520	UACUGGAAG-======C=====A========A
	KC117177	4195767	'Bacteria;Cyanobacteria;Chloroplast;'	Equisetum hyemale	1497	93455	94951	0	0	UCAUGGAGA-========================-GCUGGCGGC	1	1.5	43255	1520	UACUGGAAG-======C===============
	JF746994	3098211	'Bacteria;Cyanobacteria;Chloroplast;'	Erycina pusilla	1490	99253	100742	1	1.1	UCAUGGAGA-===C====================-GCUGGCGGC	1	1.5	43255	1520	UACUGGAAG-======C===============
	AP012027	322042	'Bacteria;Firmicutes;Erysipelotrichia;Erysipelotrichales;Erysipelotrichaceae;Erysipelothrix;'	Erysipelothrix rhusiopathiae str. Fujisawa	1541	78700	80240	0	0	AAAUGGAGA-========================-GCUGGCGGC	0	0	43255	1520	UACCGGAAG-======================
	CP005079	463863	'Bacteria;Firmicutes;Erysipelotrichia;Erysipelotrichales;Erysipelotrichaceae;Erysipelothrix;'	Erysipelothrix rhusiopathiae SY1027	1545	626780	628324	0	0	..AUGGAGA-========================-GCUGGCGGC	0	0	43255	1520	UACCGGAAG-=======================-UAAGGAG
	KM462068	4834540	'Bacteria;Firmicutes;Erysipelotrichia;Erysipelotrichales;Erysipelotrichaceae;[Anaerorhabdus] furcosa group;'	Erysipelotrichaceae bacterium feline oral taxon 121	1516	1	1516	0	0	.......GA-========================-GCUGGCGGC	0	0	43255	1520	UACGGGAAC-=====================
	AY295777	356693	'Bacteria;Firmicutes;Clostridia;Clostridiales;Ruminococcaceae;Ethanoligenens;'	Ethanoligenens harbinense	1499	1	1499	0	0	......AGA-========================-GCUGGCGGC	1	1.5	43255	1520	UAUCGGAAG-======C================-U
	KM462869	4834762	'Bacteria;Cyanobacteria;Chloroplast;'	Ettlia pseudoalveolaris	1503	143706	145208	0	0	UCAUGGAGA-========================-GCUGGCGGC	1	1.5	43255	1520	UACUGGAAG-======C===============
	AF202259	200838	'Bacteria;Firmicutes;Clostridia;Clostridiales;Lachnospiraceae;[Eubacterium] oxidoreducens group;'	Eubacterium oxidoreducens	1525	1	1525	0	0	......AGA-========================-GCUGGCGGC	2	2.6	43255	1520	UAUCGGAAG-======C==============A
	AF287762	206246	'Bacteria;Firmicutes;Clostridia;Clostridiales;Family XIII;Family XIII UCG-001;'	Eubacterium sp. oral clone CK047	1511	1	1511	1	0.6	.....GAGA-=======u================-GCUGGCGGC	1	1.5	43255	1520	UAUCGGAAG-======C==============
	AF385507	214201	'Bacteria;Firmicutes;Clostridia;Clostridiales;Lachnospiraceae;Shuttleworthia;'	Eubacterium sp. oral clone DN050	1526	1	1526	0	0	.......GA-=======N================-GCUGGCGGC	1	1.1	43255	1520	UAUCGGAAG-======N====N=========C
	AF385508	214202	'Bacteria;Firmicutes;Clostridia;Clostridiales;Lachnospiraceae;uncultured;'	Eubacterium sp. oral clone DO008	1522	1	1522	0	0	.......GA-=======N================-GCUGGCGGC	1	1.1	43255	1520	UAUCGGAAG-======N====N=========C
	AF385510	214204	'Bacteria;Firmicutes;Clostridia;Clostridiales;Lachnospiraceae;Stomatobaculum;'	Eubacterium sp. oral clone DO016	1522	1	1522	0	0	.......GA-=======N================-GCUGGCGGC	1	1.1	43255	1520	UAUCGGAAG-======N====N=========C
	AF385493	214187	'Bacteria;Firmicutes;Negativicutes;Selenomonadales;Veillonellaceae;Selenomonas 3;'	Eubacterium sp. oral clone DZ073	1495	1	1495	0	0	.......GA-=======N================-GCUGGCGGC	2	2.6	43255	1520	UAUCGGAAG-======C==============C
	AF385570	214264	'Bacteria;Firmicutes;Clostridia;Clostridiales;Lachnospiraceae;Shuttleworthia;'	Eubacterium sp. oral clone EH006	1527	1	1527	0	0	.......GA-=======N================-GCUGGCGGC	1	1.1	43255	1520	UAUCGGAAG-======N====N=========C
	AF385573	214267	'Bacteria;Firmicutes;Clostridia;Clostridiales;Lachnospiraceae;Johnsonella;'	Eubacterium sp. oral clone EI074	1525	1	1525	0	0	.......GA-=======N================-GAUGGCGGC	1	1.1	43255	1520	UAUCGGAAG-======N====N=========C
	AY349375	362009	'Bacteria;Firmicutes;Clostridia;Clostridiales;Family XIII;[Eubacterium] nodatum group;'	Eubacterium sp. oral clone HU029	1517	1	1517	1	0.6	.......GA-=======u================-GCUGGCGGC	1	1.5	43255	1520	UAUCGGAAG-======C==============
	AY349379	362013	'Bacteria;Firmicutes;Clostridia;Clostridiales;Lachnospiraceae;Lachnoanaerobaculum;'	Eubacterium sp. oral clone JI012	1524	1	1524	1	0.6	.....GAGA-=======u================-GCUGGCGGC	2	2.6	43255	1520	UAUCGGAAG-======C==============C
	AY349377	362011	'Bacteria;Firmicutes;Clostridia;Clostridiales;Lachnospiraceae;Oribacterium;'	Eubacterium sp. oral clone JN088	1515	1	1515	1	0.6	.......GA-=======u================-GCUGGCGGC	1	1.5	43255	1520	UAUCGGAAG-======C==============
	HQ664608	2552960	'Bacteria;Cyanobacteria;Chloroplast;'	Euonymus americanus	1490	16724	18213	1	1.1	UCAUGGAGA-===C====================-GCUGGCGGC	1	1.5	43255	1520	UACUGGAAG-======C===============
	JX663674	3919961	'Bacteria;Cyanobacteria;Chloroplast;'	Euphronia guianensis	1506	1	1506	1	1.1	UCAUGGAGA-===C====================-GCUGGCGGC	2	1.7	43255	1520	UACUGGAAG-======C===g===========
	CP001022	462272	'Bacteria;Firmicutes;Bacilli;Bacillales;Family XII;Exiguobacterium;'	Exiguobacterium sibiricum 255-15	1555	10779	12333	0	0	......AGA-========================-GCUGGCGGC	1	1.5	43255	1520	UAUCGGAAG-======C===============
	EF217421	667885	'Bacteria;Firmicutes;Bacilli;Bacillales;Family XII;Exiguobacterium;'	Exiguobacterium sp. CNU020	1559	1	1559	0	0	......AGA-========================-GCUGGCGGC	1	1.5	43255	1520	UAUCGGAAG-======U==============
	CP006866	464130	'Bacteria;Firmicutes;Bacilli;Bacillales;Family XII;Exiguobacterium;'	Exiguobacterium sp. MH3	1565	274	1838	0	0	UCAUGGAGA-========================-GCUGGCGGC	1	1.5	43255	1520	UAUCGGAAG-======C================-UA
	GQ478263	1515062	'Bacteria;Firmicutes;Bacilli;Bacillales;Family XII;Exiguobacterium;'	Exiguobacterium sp. R4M-H	1570	1	1570	0	0	...AUUAGA-========================-GCUGGCGGC	3	3.6	43255	1520	UAUCGGAAG-======C==============Aa-UCACUAGUG
	EU443728	850123	'Bacteria;Firmicutes;Clostridia;Thermoanaerobacterales;Family III;Fervidicola;'	Fervidicola ferrireducens	1528	1	1528	0	0	......AGA-========================-GCUGGCGGC	3	3.6	43255	1520	UACCGGAAG-======C==============Aa-GCUG
	AY878719	420845	'Bacteria;Thermotogae;Thermotogae;Thermotogales;Thermotogaceae;Fervidobacterium;'	Fervidobacterium changbaicum	1502	1	1502	1	0.2	.......GA-==================g=====-GCUGGCGGC	1	1.5	43255	1520	UACCGGAAG-======C================-U
	EF565822	712081	'Bacteria;Thermotogae;Thermotogae;Thermotogales;Thermotogaceae;Fervidobacterium;'	Fervidobacterium pennivorans	1499	1	1499	1	0.2	........A-==================g=====-GCUGGCGGC	1	1.5	43255	1520	UACCGGAAG-======C==============
	EF222230	670307	'Bacteria;Thermotogae;Thermotogae;Thermotogales;Thermotogaceae;Fervidobacterium;'	Fervidobacterium sp. CBS-3	1501	1	1501	1	0.2	.....UAGA-==================g=====-GCUGGCGGC	1	1.5	43255	1520	UACCGGUAG-======C==============
	EF222228	670305	'Bacteria;Thermotogae;Thermotogae;Thermotogales;Thermotogaceae;Fervidobacterium;'	Fervidobacterium sp. CBS-4	1501	1	1501	2	1.7	.....UAGA-=================Ag=====-GCUGGCGGC	1	1.5	43255	1520	UACCGGAAG-======C==============
	JX871940	4058105	'Bacteria;Cyanobacteria;Chloroplast;'	Festuca ovina	1492	120392	121883	0	0	UCAUGGAGA-========================-GCUGGCGGC	1	1.5	43255	1520	UACUGGAAG-======C===============
	JX871941	4058106	'Bacteria;Cyanobacteria;Chloroplast;'	Festuca pratensis	1492	91413	92904	0	0	UCAUGGAGA-========================-GCUGGCGGC	1	1.5	43255	1520	UACUGGAAG-======C===============
	DQ350818	529651	'Bacteria;Firmicutes;Bacilli;Bacillales;Bacillaceae;Fictibacillus;'	Fictibacillus gelatini	1543	1	1543	0	0	......AGA-========================-GCUGGCGGC	1	1.5	43255	1520	UAUCGGAAG-======C==============
	JN713329	3386401	'Bacteria;Firmicutes;Clostridia;Clostridiales;Peptostreptococcaceae;Filifactor;'	Filifactor sp. canine oral taxon 163	1520	1	1520	0	0	.......GA-========================-GCUGGCGGC	1	1.5	43255	1520	UAUCGGAAG-======C==============
	JN713330	3386402	'Bacteria;Firmicutes;Clostridia;Clostridiales;Peptostreptococcaceae;Filifactor;'	Filifactor sp. canine oral taxon 164	1545	1	1545	0	0	.......GA-========================-GCUGGCGGC	1	1.5	43255	1520	UAUCGGAAG-======C==============
	KM462053	4834525	'Bacteria;Firmicutes;Clostridia;Clostridiales;Peptostreptococcaceae;Filifactor;'	Filifactor sp. feline oral taxon 046	1520	1	1520	0	0	.......GA-========================-GCUGGCGGC	1	1.5	43255	1520	UAUCGGAAG-======C==============
	KM461994	4834466	'Bacteria;Firmicutes;Clostridia;Clostridiales;Peptostreptococcaceae;Filifactor;'	Filifactor sp. feline oral taxon 047	1519	1	1519	0	0	.......GA-========================-GCUGGCGGC	1	1.5	43255	1520	UAUCGGAAG-======C==============
	KM461983	4834455	'Bacteria;Firmicutes;Clostridia;Clostridiales;Peptostreptococcaceae;Filifactor;'	Filifactor sp. feline oral taxon 049	1546	1	1546	0	0	.......GA-========================-GCUGGCGGC	1	1.5	43255	1520	UAUCGGAAG-======C==============
	KM462126	4834598	'Bacteria;Firmicutes;Clostridia;Clostridiales;Peptostreptococcaceae;Filifactor;'	Filifactor sp. feline oral taxon 128	1544	1	1544	0	0	.......GA-========================-GCUGGCGGC	1	1.5	43255	1520	UAUCGGAAG-======C==============
	KM462116	4834588	'Bacteria;Firmicutes;Clostridia;Clostridiales;Peptostreptococcaceae;Filifactor;'	Filifactor sp. feline oral taxon 129	1545	1	1545	0	0	.......GA-========================-GCUGGCGGC	1	1.5	43255	1520	UAUCGGAAG-======C==============
	KM462034	4834506	'Bacteria;Firmicutes;Clostridia;Clostridiales;Peptostreptococcaceae;Filifactor;'	Filifactor villosus	1519	1	1519	0	0	.......GA-========================-GCUGGCGGC	1	1.5	43255	1520	UAUCGGAAG-======C==============
	AB109769	15204	'Bacteria;Firmicutes;Clostridia;Clostridiales;Family XI;Finegoldia;'	Finegoldia magna	1521	669	2189	0	0	AAAUUGAGA-========================-GCUGGCGGC	1	1.5	43255	1520	UAUCGGAAG-======C==============
	AP008971	321911	'Bacteria;Firmicutes;Clostridia;Clostridiales;Family XI;Finegoldia;'	Finegoldia magna ATCC 29328	1525	197837	199361	0	0	AAAUUGAGA-========================-GCUGGCGGC	1	1.5	43255	1520	UAUCGGAAG-======C================-U
	KC887943	4358494	'Bacteria;Firmicutes;Bacilli;Bacillales;Bacillaceae;Fictibacillus;'	Firmicutes bacterium K24	1542	1	1542	0	0	......AGA-========================-GCUGGCGGC	1	1.5	43255	1520	UAUCGGAAG-======C==============
	X93020	4957537	'Bacteria;Firmicutes;Clostridia;Thermoanaerobacterales;Family III;Caldicellulosiruptor;'	Firmicutes bacterium SP83	1535	1	1535	0	0	......AGA-=======NN===============-GCUGGCGGC	1	1.5	43255	1520	UACGGGAAC-======C===============
	AF287773	206257	'Bacteria;Firmicutes;Clostridia;Clostridiales;Lachnospiraceae;Lachnospiraceae NK3A20 group;'	Firmicutes oral clone CK030	1540	1	1540	1	0.6	.....GAGA-=======u================-GCUGGCGGC	1	1.5	43255	1520	UAUCGGAAG-======C==============
	AF287774	206258	'Bacteria;Firmicutes;Clostridia;Clostridiales;Lachnospiraceae;Johnsonella;'	Firmicutes oral clone CK051	1528	1	1528	0	0	.....GAGA-========================-GCUGGCGGC	1	1.1	43255	1520	UAUCGGAAG-======N==============C
	HQ183503	2424178	'Bacteria;Cyanobacteria;Chloroplast;'	Flagellaria indica	1491	1	1491	1	1.1	UCAUGGAGA-===C====================-GCUGGCGGC	1	1.5	43255	1520	UACUGGAAG-======C===============
	JSVC01000053	3798104	'Bacteria;Bacteroidetes;Sphingobacteriia;Sphingobacteriales;Chitinophagaceae;Flavihumibacter;'	Flavihumibacter solisilvae	1539	3593	5131	0	0	CAAUGGAGA-========================-GCUAGCGGC	2	2.1	43255	1520	UAUCGGAAG-======C===============u-UAGAGCU
	AAXX01000001	4430	'Bacteria;Bacteroidetes;Flavobacteriia;Flavobacteriales;Flavobacteriaceae;Flavobacterium;'	Flavobacteria bacterium BAL38	1513	678774	680286	0	0	..AUGAAGA-========================-GCUAGCGGC	1	1.5	43255	1520	UACCGGAAG-======C================-U
	EU694411	930125	'Bacteria;Bacteroidetes;Flavobacteriia;Flavobacteriales;Flavobacteriaceae;Chryseobacterium;'	Flavobacteriaceae bacterium 3519-10	1519	1	1519	0	0	CAAUGGAGA-========================-GCUAGCGGG	3	3.1	43255	1520	UACCGGAAG-======C=======u===a===
	EF217417	667881	'Bacteria;Bacteroidetes;Flavobacteriia;Flavobacteriales;Flavobacteriaceae;Nonlabens;'	Flavobacteriaceae bacterium CNU041	1516	1	1516	0	0	......AGA-========================-GCUAGCGGC	1	1.5	43255	1520	UACCGGAAG-======C==============
	AB713897	125294	'Bacteria;Bacteroidetes;Flavobacteriia;Flavobacteriales;R103-B20;'	Flavobacteriaceae bacterium JBKA-6	1521	1	1521	1	1	......AGA-========a===============-GCUAGCGAC	1	1.5	43255	1520	UACCGGAAG-======C==============
	JQ408440	3641262	'Bacteria;Bacteroidetes;Flavobacteriia;Flavobacteriales;Flavobacteriaceae;Wenyingzhuangia;'	Flavobacteriaceae bacterium RC2-3	1512	1	1512	0	0	.....CAGA-========================-GCUAGCGGC	1	1.5	43255	1520	UACCGGAAG-======C=============
	ABHI01000004	184394	'Bacteria;Bacteroidetes;Flavobacteriia;Flavobacteriales;Flavobacteriaceae;Winogradskyella;'	Flavobacteriales bacterium ALC-1	1524	106378	107901	0	0	...UGAAGA-========================-GCUAGCGGC	1	1.5	43255	1520	UACCGGAAG-======C================-U
	JRHH01000003	3795999	'Bacteria;Bacteroidetes;Flavobacteriia;Flavobacteriales;Flavobacteriaceae;Flavobacterium;'	Flavobacterium aquatile LMG 4008	1520	140784	142303	0	0	CGAUGAAGA-========================-GCUAGCGGC	1	1.5	43255	1520	UACCGGAAG-======C================-UAGA
	AVBI01000023	328583	'Bacteria;Bacteroidetes;Flavobacteriia;Flavobacteriales;Flavobacteriaceae;Flavobacterium;'	Flavobacterium cauense R2A-7	1509	81	1589	0	0	......AGA-========================-GCUAGCGGC	1	1.5	43255	1520	UACCGGAAG-======C===============
	CP003222	463342	'Bacteria;Bacteroidetes;Flavobacteriia;Flavobacteriales;Flavobacteriaceae;Flavobacterium;'	Flavobacterium columnare ATCC 49512	1516	159976	161491	0	0	..AUGAAGA-========================-GCUAGCGGC	1	1.5	43255	1520	UACCGGAAG-======C================-UA
	JRLZ01000013	3796115	'Bacteria;Bacteroidetes;Flavobacteriia;Flavobacteriales;Flavobacteriaceae;Flavobacterium;'	Flavobacterium enshiense DK69	1522	343	1864	0	0	CGAUGAAGA-========================-GCUAGCGGC	1	1.5	43255	1520	UACCGGAAG-======C================-UAGA
	EU090722	771554	'Bacteria;Bacteroidetes;Flavobacteriia;Flavobacteriales;Flavobacteriaceae;Flavobacterium;'	Flavobacterium gelidilacus	1508	1	1508	0	0	......AGA-========================-GCUAGCGGC	1	1.5	43255	1520	UACCGGAAG-======C==============
	JPRK01000008	3452525	'Bacteria;Bacteroidetes;Flavobacteriia;Flavobacteriales;Flavobacteriaceae;Flavobacterium;'	Flavobacterium hibernum	1518	41173	42690	0	0	CGAUGAAGA-========================-GCUAGCGGC	1	1.5	43255	1520	UACCGGAAG-======C================-UA
	KM252925	4764628	'Bacteria;Bacteroidetes;Flavobacteriia;Flavobacteriales;Flavobacteriaceae;Flavobacterium;'	Flavobacterium johnsoniae	1506	1	1506	0	0	......AGA-========================-GCUAGCGGC	1	1.5	43255	1520	UACCGGAAG-======C==============
	CP000685	462105	'Bacteria;Bacteroidetes;Flavobacteriia;Flavobacteriales;Flavobacteriaceae;Flavobacterium;'	Flavobacterium johnsoniae UW101	1507	27884	29390	0	0	......AGA-========================-GCUAGCGGC	1	1.5	43255	1520	UACCGGAAG-======C===============
	AVGG01000026	328705	'Bacteria;Bacteroidetes;Flavobacteriia;Flavobacteriales;Flavobacteriaceae;Flavobacterium;'	Flavobacterium limnosediminis JC2902	1509	141	1649	0	0	......AGA-========================-GCUAGCGGC	1	1.5	43255	1520	UACCGGAAG-======C===============
	JN867054	3405827	'Bacteria;Bacteroidetes;Flavobacteriia;Flavobacteriales;Flavobacteriaceae;Flavobacterium;'	Flavobacterium marinum	1508	1	1508	0	0	.......GA-========================-GCUAGCGGC	1	1.5	43255	1520	UACCGGAAG-======C=============
	CP008878	464760	'Bacteria;Bacteroidetes;Flavobacteriia;Flavobacteriales;Flavobacteriaceae;Flavobacterium;'	Flavobacterium psychrophilum	1518	522931	524448	0	0	CGAUGAAGA-========================-GCUAGCGGC	1	1.5	43255	1520	UACCGGAAG-======C================-UAGA
	CP007206	464266	'Bacteria;Bacteroidetes;Flavobacteriia;Flavobacteriales;Flavobacteriaceae;Flavobacterium;'	Flavobacterium psychrophilum FPG101	1518	591169	592686	0	0	CGAUGAAGA-========================-GCUAGCGGC	1	1.5	43255	1520	UACCGGAAG-======C================-UAGA
	CP007207	464267	'Bacteria;Bacteroidetes;Flavobacteriia;Flavobacteriales;Flavobacteriaceae;Flavobacterium;'	Flavobacterium psychrophilum FPG3	1520	573072	574591	0	0	CGAUGAAGA-========================-GCUAGCGGC	1	1.5	43255	1520	UACCGGAAG-======C================-UAGA
	JPRL01000002	3452526	'Bacteria;Bacteroidetes;Flavobacteriia;Flavobacteriales;Flavobacteriaceae;Flavobacterium;'	Flavobacterium reichenbachii	1520	544340	545859	0	0	CGAUGAAGA-========================-GCUAGCGGC	1	1.5	43255	1520	UACCGGAAG-======C================-UAGA
	JRLX01000051	3796113	'Bacteria;Bacteroidetes;Flavobacteriia;Flavobacteriales;Flavobacteriaceae;Flavobacterium;'	Flavobacterium rivuli WB 3.3-2 = DSM 21788	1526	261	1786	0	0	CGAUGAAGA-========================-GCUAGCGGC	1	1.5	43255	1520	UACCGGAAG-======C================-UAGAGACA
	AVFO01000001	328682	'Bacteria;Bacteroidetes;Flavobacteriia;Flavobacteriales;Flavobacteriaceae;Flavobacterium;'	Flavobacterium saliperosum S13	1509	3577	5085	0	0	......AGA-========================-GCUAGCGGC	1	1.5	43255	1520	UACCGGAAG-======C===============
	JSYM01000004	3798168	'Bacteria;Bacteroidetes;Flavobacteriia;Flavobacteriales;Flavobacteriaceae;Flavobacterium;'	Flavobacterium sp. AED	1520	3791	5310	0	0	CGAUGAAGA-========================-GCUAGCGGC	1	1.5	43255	1520	UACCGGAAG-======C================-UAGA
	JF970591	3131441	'Bacteria;Bacteroidetes;Flavobacteriia;Flavobacteriales;Flavobacteriaceae;Flavobacterium;'	Flavobacterium sp. AIC6-11A	1502	1	1502	0	0	.........-========================-GCUAGCGGC	1	1.5	43255	1520	UACCGGAAG-======C=============
	FJ464977	1083708	'Bacteria;Bacteroidetes;Flavobacteriia;Flavobacteriales;Flavobacteriaceae;Flavobacterium;'	Flavobacterium sp. DM1	1507	1	1507	0	0	......AGA-========================-GCUAGCGGC	2	2.1	43255	1520	UACCGGAAG-======C==============g
	FJ447541	1075426	'Bacteria;Bacteroidetes;Flavobacteriia;Flavobacteriales;Flavobacteriaceae;Flavobacterium;'	Flavobacterium sp. DR2	1506	1	1506	0	0	......AGA-========================-GCUAGCGGC	1	1.5	43255	1520	UACCGGAAG-======C==============
	FJ447544	1075429	'Bacteria;Bacteroidetes;Flavobacteriia;Flavobacteriales;Flavobacteriaceae;Flavobacterium;'	Flavobacterium sp. DR7	1506	1	1506	0	0	......AGA-========================-GCUAGCGGC	1	1.5	43255	1520	UACCGGAAG-======C==============
	JNCP01000062	3449653	'Bacteria;Bacteroidetes;Flavobacteriia;Flavobacteriales;Flavobacteriaceae;Flavobacterium;'	Flavobacterium sp. EM1308	1505	1	1505	0	0	........A-========================-GCUAGCGGC	1	1.5	43255	1520	UACCGGAAG-======C===============
	JNCA01000002	3449631	'Bacteria;Bacteroidetes;Flavobacteriia;Flavobacteriales;Flavobacteriaceae;Flavobacterium;'	Flavobacterium sp. EM1321	1507	4026	5532	0	0	......AGA-========================-GCUAGCGGC	1	1.5	43255	1520	UACCGGAAG-======C===============
	FJ517631	1104641	'Bacteria;Bacteroidetes;Flavobacteriia;Flavobacteriales;Flavobacteriaceae;Flavobacterium;'	Flavobacterium sp. ER3	1508	1	1508	0	0	......AGA-========================-GCUAGCGGC	1	1.5	43255	1520	UACCGGAAG-======C==============
	JF312978	2860640	'Bacteria;Bacteroidetes;Flavobacteriia;Flavobacteriales;Flavobacteriaceae;Flavobacterium;'	Flavobacterium sp. HC3-8	1507	1	1507	0	0	.....AAGA-========================-GCUAGCGGC	1	1.5	43255	1520	UACCGGAAG-======C==============
	JSYO01000045	3798170	'Bacteria;Bacteroidetes;Flavobacteriia;Flavobacteriales;Flavobacteriaceae;Flavobacterium;'	Flavobacterium sp. JRM	1518	9	1526	0	0	CGAUGAAGA-========================-GCUAGCGGC	1	1.5	43255	1520	UACCGGAAG-======C================-UA
	JSYP01000014	3798172	'Bacteria;Bacteroidetes;Flavobacteriia;Flavobacteriales;Flavobacteriaceae;Flavobacterium;'	Flavobacterium sp. KMS	1518	193	1710	0	0	CGAUGAAGA-========================-GCUAGCGGC	1	1.5	43255	1520	UACCGGAAG-======C================-UA
	JXQR01000012	4102966	'Bacteria;Bacteroidetes;Flavobacteriia;Flavobacteriales;Flavobacteriaceae;Flavobacterium;'	Flavobacterium sp. MEB061	1518	10	1527	0	0	CGAUGAAGA-========================-GCUAGCGGC	1	1.5	43255	1520	UACCGGAAG-======C================-UA
	DQ196345	507460	'Bacteria;Bacteroidetes;Flavobacteriia;Flavobacteriales;Flavobacteriaceae;Flavobacterium;'	Flavobacterium sp. MSY2	1505	1	1505	1	1	......AGA-========a===============-GCUAGCGGC	1	1.5	43255	1520	UACCGGAAG-======C=============
	GQ253121	1462279	'Bacteria;Bacteroidetes;Flavobacteriia;Flavobacteriales;Flavobacteriaceae;Flavobacterium;'	Flavobacterium sp. S6-2b	1506	1	1506	0	0	......AGA-========================-GCUAGCGGC	1	1.5	43255	1520	UACCGGAAG-======C==============
	AF349726	210289	'Bacteria;Bacteroidetes;Flavobacteriia;Flavobacteriales;Flavobacteriaceae;Flavobacterium;'	Flavobacterium sp. Sun4	1508	1	1508	0	0	......AGA-========================-GCUAGCGGC	1	1.5	43255	1520	UACCGGAAG-======C==============
	FN377738	1237573	'Bacteria;Bacteroidetes;Flavobacteriia;Flavobacteriales;Flavobacteriaceae;Flavobacterium;'	Flavobacterium sp. V1-3	1514	1	1514	1	1.5	..CCCUUGA-==========U=============-GCUAGCGGC	4	4.7	43255	1520	UACCGGAAG-======C============A=Aa-
	JX458427	3882476	'Bacteria;Bacteroidetes;Flavobacteriia;Flavobacteriales;Flavobacteriaceae;Flavobacterium;'	Flavobacterium sp. W1.09-205	1512	1	1512	0	0	....GCUGA-========================-GCUAGCGGC	1	1.5	43255	1520	UACCGGAAG-======C================-UA
	KF214259	4442577	'Bacteria;Bacteroidetes;Flavobacteriia;Flavobacteriales;Flavobacteriaceae;Flavobacterium;'	Flavobacterium sp. WV33	1521	1	1521	0	0	AGUGAUUGA-========================-GCUAGCGGC	1	1.5	43255	1520	UACCGGAAG-======C================-U
	KM232740	4763409	'Bacteria;Bacteroidetes;Flavobacteriia;Flavobacteriales;Flavobacteriaceae;Flavobacterium;'	Flavobacterium sp. YIM 97465	1520	1	1520	0	0	.CCUUCAGA-========================-GCUAGCGGC	4	4.8	43255	1520	UACCGGAAG-======C=============AAG-GGCAG
	JRLY01000044	3796114	'Bacteria;Bacteroidetes;Flavobacteriia;Flavobacteriales;Flavobacteriaceae;Flavobacterium;'	Flavobacterium subsaxonicum WB 4.1-42 = DSM 21790	1526	131	1656	0	0	CGAUGAAGA-========================-GCUAGCGGC	1	1.5	43255	1520	UACCGGAAG-======C================-UAGAGACA
	JRLW01000007	3796112	'Bacteria;Bacteroidetes;Flavobacteriia;Flavobacteriales;Flavobacteriaceae;Flavobacterium;'	Flavobacterium suncheonense GH29-5 = DSM 17707	1522	284	1805	0	0	CGAUGAAGA-========================-GCUAGCGGC	1	1.5	43255	1520	UACCGGAAG-======C================-UAGA
	HG315671	1895987	'Bacteria;Bacteroidetes;Flavobacteriia;Flavobacteriales;Flavobacteriaceae;Formosa;'	Formosa agariphila KMM 3901	1522	836361	837882	0	0	CGAUGAAGA-========================-GCUAGCGGC	1	1.5	43255	1520	UACCGGAAG-======C================-U
	AY228461	350143	'Bacteria;Bacteroidetes;Flavobacteriia;Flavobacteriales;Flavobacteriaceae;Formosa;'	Formosa algae	1515	1	1515	0	0	...UGGAGA-========================-GCUAGCGGC	0	0	43255	1520	UACCGGAAG-======N==============
	JF312916	2860578	'Bacteria;Bacteroidetes;Flavobacteriia;Flavobacteriales;Flavobacteriaceae;Pseudofulvibacter;'	Formosa sp. HC1-4	1510	1	1510	0	0	.....UAGA-========================-GCUAGCGGC	2	2.6	43255	1520	UACCGGAAG-======C============A
	HQ183504	2424179	'Bacteria;Cyanobacteria;Chloroplast;'	Fosterella caulescens	1491	1	1491	1	1.1	UCAUGGAGA-===C====================-GCUGGCGGC	1	1.5	43255	1520	UACUGGAAG-======C===============
	JN884816	3415925	'Bacteria;Cyanobacteria;Chloroplast;'	Fragaria chiloensis	1491	101941	103431	1	1.1	UCAUGGAGA-===C====================-GCUGGCGGC	1	1.5	43255	1520	UACUGGAAG-======C===============
	CT573213	465756	'Bacteria;Actinobacteria;Actinobacteria;Frankiales;Frankiaceae;Frankia;'	Frankia alni ACN14a	1510	5633232	5634741	0	0	UGAUGGAGA-========================-GCUGGCGGC	1	1.5	43255	1520	UACCGGAAG-======C===============
	M55343	4950214	'Bacteria;Actinobacteria;Actinobacteria;Frankiales;Frankiaceae;Frankia;'	Frankia sp.	1512	528	2039	0	0	UGAUGGAGA-========================-GCUGGCGGC	1	1.5	43255	1520	UACCGGAAG-======C================-U
	CP000249	461902	'Bacteria;Actinobacteria;Actinobacteria;Frankiales;Frankiaceae;Frankia;'	Frankia sp. CcI3	1512	3751629	3753140	0	0	UGAUGGAGA-========================-GCUGGCGGC	1	1.5	43255	1520	UACCGGAAG-======C================-U
	CP000820	462173	'Bacteria;Actinobacteria;Actinobacteria;Frankiales;Frankiaceae;Frankia;'	Frankia sp. EAN1pec	1501	1274937	1276437	0	0	......AGA-========================-GCUGGCGGC	1	1.5	43255	1520	UACCGGAAG-======C===============
	AJ408876	248580	'Bacteria;Actinobacteria;Actinobacteria;Frankiales;Frankiaceae;Frankia;'	Frankia sp. MRn2-2	1516	1	1516	0	0	UUAUGGAAA-========================-GCUGGCGGC	4	4.3	43255	1520	UACCGGAAG-======C======C=======Au-GG
	AJ408875	248579	'Bacteria;Actinobacteria;Actinobacteria;Frankiales;Frankiaceae;Frankia;'	Frankia sp. Sn5-8	1517	1	1517	0	0	UUAUGAAGA-========================-GCUGGCGGC	4	4.3	43255	1520	UACCGGAAG-======C======C=======Au-G
	AB091194	13439	'Bacteria;Proteobacteria;Gammaproteobacteria;Xanthomonadales;Xanthomonadaceae;Frateuria;'	Frateuria aurantia	1535	1	1535	2	2.6	......AGA-=================AU=====-GCUGGCGGU	1	1.5	43255	1520	UAUCGGAAG-======C==============
	EU682683	929418	'Bacteria;Proteobacteria;Gammaproteobacteria;Xanthomonadales;Xanthomonadaceae;Rhodanobacter;'	Frateuria terrea	1531	1	1531	2	2.6	......AGA-=================AU=====-GCUGGCGGC	1	1.5	43255	1520	UAUCGGAAG-======C==============
	KM114212	4689681	'Bacteria;Actinobacteria;Actinobacteria;Micrococcales;Microbacteriaceae;Frigoribacterium;'	Frigoribacterium sp. EGI6500707	1523	1	1523	0	0	..CUUCAGA-========================-GCUGGCGGC	4	4.8	43255	1520	UACCGGAAG-======C=============AAG-GGCAG
	KF769143	4558654	'Bacteria;Cyanobacteria;Chloroplast;'	Fritillaria cirrhosa	1491	98450	99940	0	0	UCAUGGAGA-========================-GCUGGCGGC	1	1.5	43255	1520	UACUGGAAG-======C===============
	KF712486	4545256	'Bacteria;Cyanobacteria;Chloroplast;'	Fritillaria hupehensis	1491	98576	100066	0	0	UCAUGGAGA-========================-GCUGGCGGC	1	1.5	43255	1520	UACUGGAAG-======C===============
	KC543997	4278394	'Bacteria;Cyanobacteria;Chloroplast;'	Fritillaria taipaiensis	1491	98136	99626	0	0	UCAUGGAGA-========================-GCUGGCGGC	1	1.5	43255	1520	UACUGGAAG-======C===============
	AF050099	191496	'Bacteria;Firmicutes;Clostridia;Clostridiales;Family XII;Fusibacter;'	Fusibacter paucivorans	1525	1	1525	0	0	......AGA-========================-GCUGGCGGC	1	1.5	43255	1520	UAUCGGAAG-======C==============
	AJSY01000016	270546	'Bacteria;Fusobacteria;Fusobacteriia;Fusobacteriales;Fusobacteriaceae;Fusobacterium;'	Fusobacterium necrophorum subsp. funduliforme ATCC 51357	1501	68	1568	0	0	.....AAGA-========================-GCUGACAGA	0	0	43255	1520	UACGGGAAC-=====================
	KM461985	4834457	'Bacteria;Fusobacteria;Fusobacteriia;Fusobacteriales;Fusobacteriaceae;Fusobacterium;'	Fusobacterium sp. feline oral taxon 120	1497	1	1497	0	0	.......GA-========================-GCUGACAGA	0	0	43255	1520	UACGGGAAC-=====================
	AY923141	427967	'Bacteria;Fusobacteria;Fusobacteriia;Fusobacteriales;Fusobacteriaceae;Fusobacterium;'	Fusobacterium sp. oral clone ASCF06	1512	1	1512	2	1.2	......AGA-=======uu====N==========-GCUGACAGA	2	2.6	43255	1520	UACGGGAAC-======C==============C
	KM462882	4834774	'Bacteria;Cyanobacteria;Chloroplast;'	Fusochloris perforata	1532	10206	11737	0	0	UUAUGGAGA-========================-GCUGGCGGC	1	1.5	43255	1520	UACUGGAAG-======C===============
	KC588395	4285933	'Bacteria;Cyanobacteria;Chloroplast;'	Galeola lindleyana	1517	1	1517	0	0	UCAUGGAGA-========================-GCUGGCGGC	2	2.1	43255	1520	UACUGGAAG-======C===============u-CAGGGAGAG
	AY539826	380940	'Bacteria;Proteobacteria;Betaproteobacteria;Burkholderiales;Burkholderiaceae;Cupriavidus;'	gamma proteobacterium JD-F-2	1524	1	1524	3	3.6	......AGA-========a========AU=====-GCUGGCGGC	2	2.6	43255	1520	UAUCGGAAG-======C====C=========
	AY539824	380938	'Bacteria;Proteobacteria;Betaproteobacteria;Burkholderiales;Burkholderiaceae;Burkholderia;'	gamma proteobacterium MB-G-3	1525	1	1525	3	3.6	......AGA-========a========AU=====-GCUGGCGGC	2	2.6	43255	1520	UAUCGGAAG-======C====C=========
	AY539823	380937	'Bacteria;Proteobacteria;Betaproteobacteria;Burkholderiales;Burkholderiaceae;Burkholderia;'	gamma proteobacterium MR-I-1	1525	1	1525	3	3.6	......AGA-========a========AU=====-GCUGGCGGC	2	2.6	43255	1520	UAUCGGAAG-======C====C=========
	U89956	4954670	'Bacteria;Proteobacteria;Gammaproteobacteria;Xanthomonadales;Xanthomonadaceae;Lysobacter;'	gamma proteobacterium N4-7	1544	1	1544	2	1.7	.......GA-=================Ag=====-GCUGGGCGG	3	3.6	43255	1520	UAUCGGAAG-======C==============Aa-UCCC
	ADET01000004	187110	'Bacteria;Actinobacteria;Actinobacteria;Bifidobacteriales;Bifidobacteriaceae;Gardnerella;'	Gardnerella vaginalis 00703Bmash	1539	313	1851	2	1.7	UCGUGGAGG-===C===u================-GCUGGCGGC	1	1.5	43255	1520	UACCGGAAG-======C================-UACGGAG
	ADEN01000012	187104	'Bacteria;Actinobacteria;Actinobacteria;Bifidobacteriales;Bifidobacteriaceae;Gardnerella;'	Gardnerella vaginalis 0288E	1538	3720	5257	2	1.7	UCGUGGAGG-===C===u================-GCUGGCGGC	1	1.5	43255	1520	UACCGGAAG-======C================-UACGGAG
	ADEO01000001	187105	'Bacteria;Actinobacteria;Actinobacteria;Bifidobacteriales;Bifidobacteriaceae;Gardnerella;'	Gardnerella vaginalis 6420LIT	1538	3969	5506	2	1.7	UCGUGGAGG-===C===u================-GCUGGCGGC	1	1.5	43255	1520	UACCGGAAG-======C================-UACGGAG
	AP012332	322094	'Bacteria;Actinobacteria;Actinobacteria;Bifidobacteriales;Bifidobacteriaceae;Gardnerella;'	Gardnerella vaginalis ATCC 14018 = JCM 11026	1532	96440	97971	2	1.7	UCGUGGAGG-===C===u================-GCUGGCGGC	1	1.5	43255	1520	UACCGGAAG-======C================-U
	AJ344133	247321	'Bacteria;Bacteroidetes;Flavobacteriia;Flavobacteriales;Flavobacteriaceae;Gelidibacter;'	Gelidibacter mesophilus	1511	1	1511	0	0	......AGA-========================-GCUAGCGGC	1	1.5	43255	1520	UACCGGAAG-======C===============
	JN713253	3386325	'Bacteria;Firmicutes;Bacilli;Bacillales;Family XI;Gemella;'	Gemella palaticanis	1547	1	1547	0	0	.......GA-========================-GCUGGCGGC	1	1.5	43255	1520	UAUCGGAAG-======C==============
	AY923139	427965	'Bacteria;Firmicutes;Bacilli;Bacillales;Family XI;Gemella;'	Gemella sp. oral clone ASCF04	1566	1	1566	2	1.6	.....GAGA-=======ua===============-GCUGGCGGC	2	2.6	43255	1520	UAUCGGAAG-======C==============C
	KM462883	4834775	'Bacteria;Cyanobacteria;Chloroplast;'	Geminella minor	1522	102085	103606	0	0	UAACGGAGA-========================-GCUGGCGGC	1	1.5	43255	1520	UACUGGAAG-======C===============
	FR749979	1298173	'Bacteria;Firmicutes;Bacilli;Bacillales;Bacillaceae;Geobacillus;'	Geobacillus gargensis	1550	1	1550	0	0	.........-========================-GCUGGCGGC	1	1.5	43255	1520	UACCGGAAG-======C===============
	AY608975	389135	'Bacteria;Firmicutes;Bacilli;Bacillales;Bacillaceae;Geobacillus;'	Geobacillus kaue	1561	1	1561	0	0	UAUUGGAGA-========================-GCUGGCGGC	1	1.5	43255	1520	UACCGGAAG-======C================-U
	BA000043	455346	'Bacteria;Firmicutes;Bacilli;Bacillales;Bacillaceae;Geobacillus;'	Geobacillus kaustophilus HTA426	1553	10421	11973	0	0	.....GAGA-========================-GCUGGCGGC	1	1.5	43255	1520	UACCGGAAG-======C================-U
	AY608980	389140	'Bacteria;Firmicutes;Bacilli;Bacillales;Bacillaceae;Geobacillus;'	Geobacillus sp. BGSC 20A1	1559	1	1559	0	0	CUAUGGAGA-========================-GCUGGCGGC	1	1.5	43255	1520	UACCGGAAG-======C================-U
	FJ848022	1179354	'Bacteria;Firmicutes;Bacilli;Bacillales;Bacillaceae;Geobacillus;'	Geobacillus sp. C170	1555	1	1555	0	0	.......GA-========================-GCUGGCGGC	4	4.8	43255	1520	UACCGGAAG-======C============A=AG-GG
	ABVH01000002	185175	'Bacteria;Firmicutes;Bacilli;Bacillales;Bacillaceae;Geobacillus;'	Geobacillus sp. G11MC16	1550	358526	360075	0	0	......AGA-========================-GCUGGCGGC	1	1.5	43255	1520	UACCGGAAG-======C===============
	CP006254	463955	'Bacteria;Firmicutes;Bacilli;Bacillales;Bacillaceae;Geobacillus;'	Geobacillus sp. JF8	1563	10905	12467	0	0	UUUUGGAGA-========================-GCUGGCGGC	1	1.5	43255	1520	UACCGGAAG-======C================-UA
	EU740981	942545	'Bacteria;Firmicutes;Bacilli;Bacillales;Bacillaceae;Geobacillus;'	Geobacillus sp. TC-S8	1552	1	1552	0	0	......AGA-========================-GCUGGCGGC	1	1.5	43255	1520	UACCGGAAG-======C==============
	AY297092	356742	'Bacteria;Firmicutes;Bacilli;Bacillales;Bacillaceae;Geobacillus;'	Geobacillus stearothermophilus	1561	1	1561	0	0	UUUUGGAGA-========================-GCUGGCGGC	1	1.5	43255	1520	UACCGGAAG-======C================-U
	AOTZ01000006	321612	'Bacteria;Firmicutes;Bacilli;Bacillales;Bacillaceae;Geobacillus;'	Geobacillus stearothermophilus NUB3621	1562	111225	112786	0	0	.UAUGGAGA-========================-GCUGGCGGC	1	1.5	43255	1520	UACCGGAAG-======C================-UAAGGA
	AF276307	205426	'Bacteria;Firmicutes;Bacilli;Bacillales;Bacillaceae;Geobacillus;'	Geobacillus subterraneus	1548	1	1548	0	0	.......GA-========================-GCUGGCGGC	1	1.5	43255	1520	UACCGGAAG-======C=============
	FR749957	1298151	'Bacteria;Firmicutes;Bacilli;Bacillales;Bacillaceae;Geobacillus;'	Geobacillus thermantarcticus	1551	1	1551	0	0	......AGA-========================-GCUGGCGGC	1	1.5	43255	1520	UACCGGAAG-======C================-U
	AY608935	389095	'Bacteria;Firmicutes;Bacilli;Bacillales;Bacillaceae;Geobacillus;'	Geobacillus thermocatenulatus	1561	1	1561	0	0	UUUUGGAGA-========================-GCUGGCGGC	1	1.5	43255	1520	UACCGGAAG-======C================-U
	AY608960	389120	'Bacteria;Firmicutes;Bacilli;Bacillales;Bacillaceae;Geobacillus;'	Geobacillus thermodenitrificans	1560	1	1560	0	0	UUUUGGAGA-========================-GCUGGCGGC	1	1.5	43255	1520	UACCGGAAG-======C================-U
	CP000557	462050	'Bacteria;Firmicutes;Bacilli;Bacillales;Bacillaceae;Geobacillus;'	Geobacillus thermodenitrificans NG80-2	1551	29329	30879	0	0	......AGA-========================-GCUGGCGGC	1	1.5	43255	1520	UACCGGAAG-======C==============
	AY608981	389141	'Bacteria;Firmicutes;Bacilli;Bacillales;Bacillaceae;Geobacillus;'	Geobacillus thermoglucosidasius	1562	1	1562	0	0	CUUUGGAGA-========================-GCUGGCGGC	1	1.5	43255	1520	UACCGGAAG-======C================-U
	AY608936	389096	'Bacteria;Firmicutes;Bacilli;Bacillales;Bacillaceae;Geobacillus;'	Geobacillus thermoleovorans	1561	1	1561	0	0	CUUUGGAGA-========================-GCUGGCGGC	1	1.5	43255	1520	UACCGGAAG-======C================-U
	DQ309593	520248	'Bacteria;Firmicutes;Bacilli;Bacillales;Bacillaceae;Geobacillus;'	Geobacillus thermoparaffinivorans	1552	1	1552	0	0	.....GAGA-========================-GCUGGCGGC	1	1.5	43255	1520	UACCGGAAG-======C==============
	HF679056	1891241	'Bacteria;Actinobacteria;Actinobacteria;Frankiales;Geodermatophilaceae;Geodermatophilus;'	Geodermatophilus amargosae	1513	1	1513	0	0	.......GA-========================-GCUGGCGGC	1	1.5	43255	1520	UACCGGAAG-======C==============
	JN188947	3196805	'Bacteria;Actinobacteria;Actinobacteria;Frankiales;Geodermatophilaceae;Geodermatophilus;'	Geodermatophilus nigrescens	1524	1	1524	0	0	..AUUCAGA-========================-GCUGGCGGC	4	4.3	43255	1520	UACCGGAAG-======C=============AAu-CGUCGAC
	HF970583	1894883	'Bacteria;Actinobacteria;Actinobacteria;Frankiales;Geodermatophilaceae;Geodermatophilus;'	Geodermatophilus poikilotrophi	1514	1	1514	0	0	.......GA-========================-GCUGGCGGC	1	1.5	43255	1520	UACCGGAAG-======C==============
	HF970582	1894882	'Bacteria;Actinobacteria;Actinobacteria;Frankiales;Geodermatophilaceae;Geodermatophilus;'	Geodermatophilus sp. DSM 44511	1513	1	1513	0	0	.......GA-========================-GCUGGCGGC	1	1.5	43255	1520	UACCGGAAG-======C==============
	HF970581	1894881	'Bacteria;Actinobacteria;Actinobacteria;Frankiales;Geodermatophilaceae;Geodermatophilus;'	Geodermatophilus sp. DSM 44513	1516	1	1516	0	0	.......GA-========================-GCUGGCGGC	1	1.5	43255	1520	UACCGGAAG-======C=============
	HF970584	1894884	'Bacteria;Actinobacteria;Actinobacteria;Frankiales;Geodermatophilaceae;Geodermatophilus;'	Geodermatophilus sp. G5	1517	1	1517	0	0	.........-========================-GCUGGCGGC	1	1.5	43255	1520	UACCGGAAG-======C==============
	KC710966	4310840	'Bacteria;Actinobacteria;Actinobacteria;Frankiales;Geodermatophilaceae;Geodermatophilus;'	Geodermatophilus sp. NEAU-TX1	1513	1	1513	0	0	.....UAGA-========================-GCUGGCGGC	1	1.5	43255	1520	UACCGGAAG-======C==============
	HE815469	1875471	'Bacteria;Actinobacteria;Actinobacteria;Frankiales;Geodermatophilaceae;Geodermatophilus;'	Geodermatophilus telluris	1528	1	1528	0	0	.......GA-========================-GCUGGCGGC	1	1.5	43255	1520	UACCGGAAG-======C=============
	BAXA01000031	456540	'Bacteria;Firmicutes;Bacilli;Bacillales;Bacillaceae;Geomicrobium;'	Geomicrobium sp. JCM 19038	1553	119	1671	0	0	CAAUGGAGA-========================-GCUGGCGGC	0	0	43255	1520	UACCGGAAG-=======================-U
	BAXB01000052	456541	'Bacteria;Firmicutes;Bacilli;Bacillales;Bacillaceae;Geomicrobium;'	Geomicrobium sp. JCM 19039	1552	52	1603	0	0	CAAUGGAGA-========================-GCUGGCGGC	0	0	43255	1520	UACCGGAAG-=======================-U
	DQ203185	508429	'Bacteria;Actinobacteria;Actinobacteria;Micrococcales;Bogoriellaceae;Georgenia;'	Georgenia ruanii	1516	1	1516	0	0	......AGA-========================-GCUGGCGGC	1	1.5	43255	1520	UACCGGAAG-======C==============
	JNFL01000172	3449710	'Bacteria;Actinobacteria;Actinobacteria;Micrococcales;Bogoriellaceae;Georgenia;'	Georgenia sp. SUBG003	1542	3550	5091	0	0	UAACGGAGA-========================-GCUGGCGGC	1	1.5	43255	1520	UACCGGAAG-======C================-UAAGGAGC
	L10659	4871909	'Bacteria;Thermotogae;Thermotogae;Thermotogales;Thermotogaceae;Geotoga;'	Geotoga subterranea	1612	1	1612	1	0.2	GGAAGAAGG-==================g=====-GCUGGCGGC	2	3	43255	1520	UACCGGAAG-=====CC================-UAAGGAGAA
	AB684440	119149	'Bacteria;Cyanobacteria;Chloroplast;'	Ginkgo biloba (maidenhair tree)	1491	107415	108905	0	0	UCAUGGAGA-========================-GCUGGCGGC	1	1.5	43255	1520	UACUGGAAG-======C===============
	GU441679	1644227	'Bacteria;Proteobacteria;Betaproteobacteria;Burkholderiales;Oxalobacteraceae;Glaciimonas;'	Glaciimonas immobilis	1525	1	1525	2	2.6	......AGA-=================AU=====-GCUGGCGGC	1	1.5	43255	1520	UAUCGGAAG-======C==============
	JN713272	3386344	'Bacteria;Firmicutes;Bacilli;Lactobacillales;Aerococcaceae;uncultured;'	Globicatella sp. canine oral taxon 107	1538	1	1538	0	0	.......GA-========================-GCUGGCGGC	1	1.5	43255	1520	UAUCGGAAG-======C==============
	JN713381	3386453	'Bacteria;Firmicutes;Bacilli;Lactobacillales;Aerococcaceae;Globicatella;'	Globicatella sp. canine oral taxon 218	1544	1	1544	0	0	.......GA-========================-GCUGGCGGC	1	1.5	43255	1520	UAUCGGAAG-======C==============
	KM462016	4834488	'Bacteria;Firmicutes;Bacilli;Lactobacillales;Aerococcaceae;uncultured;'	Globicatella sp. feline oral taxon 122	1538	1	1538	0	0	.......GA-========================-GCUGGCGGC	1	1.5	43255	1520	UAUCGGAAG-======C==============
	CP003587	463525	'Bacteria;Cyanobacteria;Cyanobacteria;'	Gloeobacter kilaueensis JS1	1485	2731683	2733167	0	0	AAAUGGAGA-========================-GCUGGCGGC	1	1.5	43255	1520	UACCGGAAG-======C===============
	BA000045	455347	'Bacteria;Cyanobacteria;Cyanobacteria;SubsectionI;FamilyI;Gloeobacter;'	Gloeobacter violaceus PCC 7421	1485	1571231	1572715	0	0	AAAUGGAGA-========================-GCUGGCGGC	1	1.5	43255	1520	UACCGGAAG-======C===============
	KC893635	4360387	'Bacteria;Cyanobacteria;Chloroplast;'	Glycine canescens	1491	99992	101482	1	1.1	UCAUGGAGA-===C====================-GCUGGCGGC	1	1.5	43255	1520	UACUGGAAG-======C===============
	KC893636	4360388	'Bacteria;Cyanobacteria;Chloroplast;'	Glycine dolichocarpa	1491	100246	101736	1	1.1	UCAUGGAGA-===C====================-GCUGGCGGC	1	1.5	43255	1520	UACUGGAAG-======C===============
	KC893637	4360389	'Bacteria;Cyanobacteria;Chloroplast;'	Glycine falcata	1491	100469	101959	1	1.1	UCAUGGAGA-===C====================-GCUGGCGGC	1	1.5	43255	1520	UACUGGAAG-======C===============
	DQ317523	521350	'Bacteria;Cyanobacteria;Chloroplast;'	Glycine max (soybean)	1491	99602	101092	1	1.1	UCAUGGAGA-===C====================-GCUGGCGGC	1	1.5	43255	1520	UACUGGAAG-======C===============
	KC893634	4360386	'Bacteria;Cyanobacteria;Chloroplast;'	Glycine stenophita	1491	100371	101861	1	1.1	UCAUGGAGA-===C====================-GCUGGCGGC	1	1.5	43255	1520	UACUGGAAG-======C===============
	KC893638	4360390	'Bacteria;Cyanobacteria;Chloroplast;'	Glycine syndetika	1491	100257	101747	1	1.1	UCAUGGAGA-===C====================-GCUGGCGGC	1	1.5	43255	1520	UACUGGAAG-======C===============
	KC893639	4360391	'Bacteria;Cyanobacteria;Chloroplast;'	Glycine tomentella	1491	101365	102855	1	1.1	UCAUGGAGA-===C====================-GCUGGCGGC	1	1.5	43255	1520	UACUGGAAG-======C===============
	AJ293747	244296	'Bacteria;Actinobacteria;Actinobacteria;Glycomycetales;Glycomycetaceae;Glycomyces;'	Glycomyces harbinensis	1525	1	1525	1	1	......AGA-========a===============-GCUGGCGGC	1	1.5	43255	1520	UACCGGAAG-======C==============
	AJ293748	244297	'Bacteria;Actinobacteria;Actinobacteria;Glycomycetales;Glycomycetaceae;Glycomyces;'	Glycomyces rutgersensis	1522	1	1522	1	1	......AGA-========a===============-GCUGGCGGC	1	1.5	43255	1520	UACCGGAAG-======C==============
	JQ885592	3765500	'Bacteria;Actinobacteria;Actinobacteria;Glycomycetales;Glycomycetaceae;Glycomyces;'	Glycomyces sp. 41212	1519	1	1519	0	0	..AUUCAGA-========================-GCUGGCGGC	4	4.3	43255	1520	UACCGGAAG-======C=============AAu-CUCGACUGC
	JN408754	3220612	'Bacteria;Actinobacteria;Actinobacteria;Glycomycetales;Glycomycetaceae;Glycomyces;'	Glycomyces sp. IF22	1526	1	1526	0	0	.......GA-========================-GCUGGCGGC	1	1.5	43255	1520	UACCGGAAG-======C================-U
	HQ833642	2653228	'Bacteria;Actinobacteria;Actinobacteria;Glycomycetales;Glycomycetaceae;Glycomyces;'	Glycomyces sp. YIM 93776	1549	1	1549	0	0	..AUUCAGA-========================-GCUGGCGGC	4	4.3	43255	1520	UACCGGAAG-======C=============AAu-
	KF201590	4441696	'Bacteria;Cyanobacteria;Chloroplast;'	Glycyrrhiza glabra	1491	99822	101312	1	1.1	UCAUGGAGA-===C====================-GCUGGCGGC	1	1.5	43255	1520	UACUGGAAG-======C===============
	BANR01000046	456267	'Bacteria;Actinobacteria;Actinobacteria;Corynebacteriales;Nocardiaceae;Gordonia;'	Gordonia aichiensis NBRC 108223	1526	182	1707	0	0	UCAUGGAGA-========================-GCUGGCGGC	1	1.5	43255	1520	UACCGGAAG-======C================-U
	BACI01000096	455926	'Bacteria;Actinobacteria;Actinobacteria;Corynebacteriales;Nocardiaceae;Gordonia;'	Gordonia alkanivorans NBRC 16433	1518	25	1542	0	0	....GGAGA-========================-GCUGGCGGC	1	1.5	43255	1520	UACCGGAAG-======C===============
	AF101418	194173	'Bacteria;Actinobacteria;Actinobacteria;Corynebacteriales;Nocardiaceae;Gordonia;'	Gordonia amicalis	1513	1	1513	0	0	.......GA-========================-GCUGGCGGC	2	2.6	43255	1520	UACCGGAAG-======C==============A
	BANS01000072	456268	'Bacteria;Actinobacteria;Actinobacteria;Corynebacteriales;Nocardiaceae;Gordonia;'	Gordonia amicalis NBRC 100051 = JCM 11271	1516	233	1748	0	0	......AGA-========================-GCUGGCGGC	1	1.5	43255	1520	UACCGGAAG-======C================-U
	BAEE01000084	456047	'Bacteria;Actinobacteria;Actinobacteria;Corynebacteriales;Nocardiaceae;Gordonia;'	Gordonia araii NBRC 100433	1518	3835	5352	0	0	...UGGAGA-========================-GCUGGCGGC	1	1.5	43255	1520	UACCGGAAG-======C==============
	AY650265	393137	'Bacteria;Actinobacteria;Actinobacteria;Corynebacteriales;Nocardiaceae;Gordonia;'	Gordonia defluvii	1520	1	1520	0	0	.....UAGA-========================-GCUGGCGGC	1	1.5	43255	1520	UACCGGAAG-======C================-UA
	AF101416	194171	'Bacteria;Actinobacteria;Actinobacteria;Corynebacteriales;Nocardiaceae;Gordonia;'	Gordonia desulfuricans	1512	1	1512	0	0	.......GA-========================-GCUGGCGGC	2	2.6	43255	1520	UACCGGAAG-======C==============A
	BANT01000069	456269	'Bacteria;Actinobacteria;Actinobacteria;Corynebacteriales;Nocardiaceae;Gordonia;'	Gordonia hirsuta DSM 44140 = NBRC 16056	1529	513	2041	0	0	GUUUGGAGA-========================-GCUGGCGGC	1	1.5	43255	1520	UACCGGAAG-======C================-U
	KJ700483	4645577	'Bacteria;Actinobacteria;Actinobacteria;Corynebacteriales;Nocardiaceae;Gordonia;'	Gordonia jinhuaensis	1524	1	1524	0	0	.CCUUCAGA-========================-GCUGGCGGC	4	4.8	43255	1520	UACCGGAAG-======C=============AAG-GGCA
	BAOP01000027	456285	'Bacteria;Actinobacteria;Actinobacteria;Corynebacteriales;Nocardiaceae;Gordonia;'	Gordonia malaquae NBRC 108250	1515	1	1515	0	0	......AGA-========================-GCUGGCGGC	1	1.5	43255	1520	UACCGGAAG-======C================-U
	BAHE01000050	456121	'Bacteria;Actinobacteria;Actinobacteria;Corynebacteriales;Nocardiaceae;Gordonia;'	Gordonia namibiensis NBRC 108229	1528	219	1746	0	0	UCAUGGAGA-========================-GCUGGCGGC	1	1.5	43255	1520	UACCGGAAG-======C================-U
	AEUD01000036	188660	'Bacteria;Actinobacteria;Actinobacteria;Corynebacteriales;Nocardiaceae;Gordonia;'	Gordonia neofelifaecis NRRL B-59395	1524	315	1838	0	0	..UUGGAGA-========================-GCUGGCGGC	1	1.5	43255	1520	UACCGGAAG-======C================-UAAGGAG
	BAFB01000010	456073	'Bacteria;Actinobacteria;Actinobacteria;Corynebacteriales;Nocardiaceae;Gordonia;'	Gordonia otitidis NBRC 100426	1517	80	1596	0	0	......AGA-========================-GCUGGCGGC	1	1.5	43255	1520	UACCGGAAG-======C================-U
	BAOQ01000072	456286	'Bacteria;Actinobacteria;Actinobacteria;Corynebacteriales;Nocardiaceae;Gordonia;'	Gordonia paraffinivorans NBRC 108238	1526	163	1688	0	0	UCAUGGAGA-========================-GCUGGCGGC	1	1.5	43255	1520	UACCGGAAG-======C================-U
	BAEI01000017	456050	'Bacteria;Actinobacteria;Actinobacteria;Corynebacteriales;Nocardiaceae;Gordonia;'	Gordonia polyisoprenivorans NBRC 16320 = JCM 10675	1520	224	1743	0	0	....GGAGA-========================-GCUGGCGGC	1	1.5	43255	1520	UACCGGAAG-======C================-U
	BAHC01000019	456119	'Bacteria;Actinobacteria;Actinobacteria;Corynebacteriales;Nocardiaceae;Gordonia;'	Gordonia rhizosphera NBRC 16068	1520	8	1527	0	0	....GGAGA-========================-GCUGGCGGC	1	1.5	43255	1520	UACCGGAAG-======C================-U
	BAHB01000127	456118	'Bacteria;Actinobacteria;Actinobacteria;Corynebacteriales;Nocardiaceae;Gordonia;'	Gordonia rubripertincta NBRC 101908	1520	164	1683	0	0	....GGAGA-========================-GCUGGCGGC	1	1.5	43255	1520	UACCGGAAG-======C================-UAA
	KC895879	4360748	'Bacteria;Actinobacteria;Actinobacteria;Corynebacteriales;Nocardiaceae;Gordonia;'	Gordonia sinesedis	1517	1	1517	0	0	........A-========================-GCUGGCGGC	1	1.5	43255	1520	UACCGGAAG-======C================-UA
	BANX01000052	456274	'Bacteria;Actinobacteria;Actinobacteria;Corynebacteriales;Nocardiaceae;Gordonia;'	Gordonia soli NBRC 108243	1533	300	1832	0	0	UCAUGGAGA-========================-GCUGGCGGC	1	1.5	43255	1520	UACCGGAAG-======C================-UAAGGAGC
	CP002907	463167	'Bacteria;Actinobacteria;Actinobacteria;Corynebacteriales;Nocardiaceae;Gordonia;'	Gordonia sp. KTR9	1515	2127785	2129299	0	0	.......GA-========================-GCUGGCGGC	1	1.5	43255	1520	UACCGGAAG-======C===============
	JN997387	3449040	'Bacteria;Actinobacteria;Actinobacteria;Corynebacteriales;Nocardiaceae;Gordonia;'	Gordonia sp. LL-1	1521	1	1521	0	0	..GAUUAGA-========================-GCUGGCGGC	3	3.6	43255	1520	UACCGGAAG-======C==============Aa-U
	BAFC01000092	456074	'Bacteria;Actinobacteria;Actinobacteria;Corynebacteriales;Nocardiaceae;Gordonia;'	Gordonia sputi NBRC 100414	1515	6	1520	0	0	......AGA-========================-GCUGGCGGC	1	1.5	43255	1520	UACCGGAAG-======C===============
	EU590659	905949	'Bacteria;Actinobacteria;Actinobacteria;Corynebacteriales;Nocardiaceae;Gordonia;'	Gordonia terrae	1516	1	1516	0	0	.....GAGA-========================-GCUGGCGGC	1	1.5	43255	1520	UACCGGAAG-======C==============
	BAFD01000032	456075	'Bacteria;Actinobacteria;Actinobacteria;Corynebacteriales;Nocardiaceae;Gordonia;'	Gordonia terrae NBRC 100016	1518	10	1527	0	0	....GGAGA-========================-GCUGGCGGC	1	1.5	43255	1520	UACCGGAAG-======C===============
	AP009123	321918	'Bacteria;Cyanobacteria;Chloroplast;'	Gossypium barbadense (sea-island cotton)	1491	105689	107179	1	1.1	UCAUGGAGA-===C====================-GCUGGCGGC	1	1.5	43255	1520	UACUGGAAG-======C===============
	DQ345959	528798	'Bacteria;Cyanobacteria;Chloroplast;'	Gossypium hirsutum (upland cotton)	1491	105659	107149	1	1.1	UCAUGGAGA-===C====================-GCUGGCGGC	1	1.5	43255	1520	UACUGGAAG-======C===============
	JF317356	2860925	'Bacteria;Cyanobacteria;Chloroplast;'	Gossypium sturtianum	1491	105094	106584	1	1.1	UCAUGGAGA-===C====================-GCUGGCGGC	1	1.5	43255	1520	UACUGGAAG-======C===============
	KF861575	4576421	'Bacteria;Cyanobacteria;Chloroplast;'	Gracilaria salicornia	1492	28401	29892	0	0	AUACGGAGA-========================-GCUGGCGGU	3	3.2	43255	1520	UACUGGAAG-======C==============Au-UU
	AY673996	396758	'Bacteria;Cyanobacteria;Chloroplast;'	Gracilaria tenuistipitata var. liui	1494	28239	29732	0	0	AUACGGAGA-========================-GCUGGCGGU	3	3.2	43255	1520	UACUGGAAG-======C==============Au-UU
	KP330491	4870057	'Bacteria;Cyanobacteria;Chloroplast;'	Gracilariopsis lemaneiformis	1483	27879	29361	0	0	.....GAGA-========================-GCUGGCGGU	1	1.5	43255	1520	UACUGGAAG-======C==============
	BAVS01000074	456502	'Bacteria;Firmicutes;Bacilli;Bacillales;Bacillaceae;Gracilibacillus;'	Gracilibacillus boraciitolerans JCM 21714	1588	32	1619	1	0.6	......AGA-========u===============-GCUGGCGGC	1	1.5	43255	1520	UAUCGGAAG-======C================-U
	APML01000073	322659	'Bacteria;Firmicutes;Bacilli;Bacillales;Bacillaceae;Gracilibacillus;'	Gracilibacillus halophilus YIM-C55.5	1572	1	1572	1	0.6	UUAUGGAGA-========u===============-GCUGGCGGC	1	1.5	43255	1520	UAUCGGAAG-======C================-UAAGGA
	AY121437	338873	'Bacteria;Firmicutes;Bacilli;Bacillales;Bacillaceae;Gracilibacillus;'	Gracilibacillus sp. YIM-kkny13	1558	1	1558	1	0.6	......AGA-=======u================-GCUGGCGGC	1	1.5	43255	1520	UAUCGGAAG-======C================-UA
	CU207366	466785	'Bacteria;Bacteroidetes;Flavobacteriia;Flavobacteriales;Flavobacteriaceae;Gramella;'	Gramella forsetii KT0803	1527	676170	677696	0	0	..AUGAAGA-========================-GCUAGCGGC	1	1.5	43255	1520	UACCGGAAG-======C================-U
	KC169796	4201971	'Bacteria;Bacteroidetes;Flavobacteriia;Flavobacteriales;Flavobacteriaceae;Gramella;'	Gramella sp. CC-AMSZ-T	1521	1	1521	2	2.5	.......GA-========a========A======-GCUAGCGGC	1	1.5	43255	1520	UACCGGAAG-======U==============
	AJ536453	254033	'Bacteria;Cyanobacteria;Chloroplast;'	Grammonema striatula	1476	1	1476	0	0	...UUUAGA-========================-GCUGGCGGU	1	1.5	43255	1520	UACUGGAAG-======U===============
	JN713259	3386331	'Bacteria;Firmicutes;Bacilli;Lactobacillales;Carnobacteriaceae;Granulicatella;'	Granulicatella sp. canine oral taxon 095	1543	1	1543	0	0	.......GA-========================-GCUGGCGGC	1	1.5	43255	1520	UAUCGGAAG-======C==============
	AY923126	427952	'Bacteria;Fusobacteria;Fusobacteriia;Fusobacteriales;ASCC02;'	Granulicatella sp. oral clone ASC02	1510	1	1510	1	0.6	.....GAGA-=======u================-GCUGACAGA	2	2.6	43255	1520	UAUCGGAAG-======C==============C
	AF041468	191240	'Bacteria;Cyanobacteria;Chloroplast;'	Guillardia theta	1487	17204	18690	0	0	UCAUGGAGA-========================-GCUGGCGGU	1	1.5	43255	1520	UACUGGAAG-======C=============
	AMCI01000298	318168	'Bacteria;Bacteroidetes;Bacteroidia;Bacteroidales;Prevotellaceae;Alloprevotella;'	gut metagenome	1523	46	1568	0	0	......AGA-========================-GCUAGCUAC	1	1.5	43255	1520	UACCGGAAG-======C===============
	HE582777	1859195	'Bacteria;Firmicutes;Clostridia;Halanaerobiales;Halanaerobiaceae;Halanaerobium;'	Halanaerobium alcaliphilum	1541	1	1541	0	0	........A-========================-GCUGGCGGC	1	1.5	43255	1520	UACCGGAAG-======C==============
	L39787	4872689	'Bacteria;Firmicutes;Clostridia;Halanaerobiales;Halanaerobiaceae;Halanaerobium;'	Halanaerobium lacusrosei	1544	1	1544	0	0	......AGA-========================-GCUGGCGGC	1	1.5	43255	1520	UACCGGAAG-======C==============
	Z49116	4959531	'Bacteria;Firmicutes;Clostridia;Halanaerobiales;Halanaerobiaceae;Halanaerobium;'	Halanaerobium saccharolyticum subsp. senegalense	1488	1	1488	0	0	......AGA-========================-GCUGGCGGC	1	1.5	43255	1520	UACCGGAAG-======C==============
	KJ677982	4644539	'Bacteria;Firmicutes;Clostridia;Halanaerobiales;Halanaerobiaceae;Halanaerobium;'	Halanaerobium sp. TB24	1542	1	1542	0	0	.......GA-========================-GCUGGCGGC	1	1.5	43255	1520	UACCGGAAG-======C==============
	AY965613	435020	'Bacteria;Firmicutes;Clostridia;Halanaerobiales;Halanaerobiaceae;Halarsenatibacter;'	Halarsenatibacter silvermanii	1546	1	1546	0	0	......AGA-========================-GCUGGCGGC	1	1.5	43255	1520	UACCGGAAG-======C==============
	FJ969847	1206398	'Bacteria;Actinobacteria;Actinobacteria;Micrococcales;Ruaniaceae;Haloactinobacterium;'	Haloactinobacterium album	1524	1	1524	0	0	..AUUCAGA-========================-GCUGGCGGC	4	4.3	43255	1520	UACCGGAAG-======C=============AAu-C
	HE717023	1870822	'Bacteria;Firmicutes;Bacilli;Bacillales;Bacillaceae;Halobacillus;'	Halobacillus halophilus DSM 2266	1569	41430	42998	0	0	UUAUGGAGA-========================-GCUGGCGGC	1	1.5	43255	1520	UAUCGGAAG-======C================-U
	FJ937910	1200823	'Bacteria;Firmicutes;Bacilli;Bacillales;Bacillaceae;Halobacillus;'	Halobacillus litoralis	1558	1	1558	0	0	......AGA-========================-GCUGGCGGC	1	1.5	43255	1520	UAUCGGAAG-======U==============
	ANPF01000133	319672	'Bacteria;Firmicutes;Bacilli;Bacillales;Bacillaceae;Halobacillus;'	Halobacillus sp. BAB-2008	1572	3294	4865	0	0	UUAUGGAGA-========================-GCUGGCGGC	1	1.5	43255	1520	UAUCGGAAG-======C================-UAAGGA
	JRNX01001001	3796179	'Bacteria;Firmicutes;Bacilli;Bacillales;Bacillaceae;Salimicrobium;'	Halobacillus sp. BBL2006	1572	118	1689	0	0	UUAUGGAGA-========================-GCUGGCGGC	1	1.5	43255	1520	UAUCGGAAG-======C================-UAA
	AB189296	24701	'Bacteria;Firmicutes;Bacilli;Bacillales;Bacillaceae;Halobacillus;'	Halobacillus sp. IS-Hb2	1562	1	1562	0	0	...CUUAGA-========================-GCUGGCGGC	1	1.5	43255	1520	UAUCGGAAG-======C===============
	FJ937890	1200803	'Bacteria;Firmicutes;Bacilli;Bacillales;Bacillaceae;Halobacillus;'	Halobacillus sp. LS27	1556	1	1556	0	0	......AGA-========================-GCUGGCGGC	0	0	43255	1520	UAUCGGAAG-=====================
	FJ937893	1200806	'Bacteria;Firmicutes;Bacilli;Bacillales;Bacillaceae;Halobacillus;'	Halobacillus sp. LS31	1562	1	1562	0	0	......AGA-========================-GCUGGCGGC	2	2.1	43255	1520	UAUCGGAAG-=====================Aa-U
	AY121429	338865	'Bacteria;Firmicutes;Bacilli;Bacillales;Bacillaceae;Halobacillus;'	Halobacillus sp. YIM-kkny2	1565	1	1565	1	0.6	......AGA-=======u================-GCUGGCGGC	1	1.5	43255	1520	UAUCGGAAG-======C================-UG
	AB362694	46878	'Bacteria;Firmicutes;Bacilli;Bacillales;Bacillaceae;Halolactibacillus;'	Halolactibacillus halophilus	1558	1	1558	1	1	.....UAGA-========a===============-GCUGGCGGC	3	3.7	43255	1520	UAUCGGAAG-======U====C=========A
	AB362698	46882	'Bacteria;Firmicutes;Bacilli;Bacillales;Bacillaceae;Halolactibacillus;'	Halolactibacillus miurensis	1557	1	1557	1	1	.......GA-========a===============-GCUGGCGGC	3	3.7	43255	1520	UAUCGGAAG-======U====C=========A
	CP001098	462308	'Bacteria;Firmicutes;Clostridia;Halanaerobiales;Halanaerobiaceae;Halothermothrix;'	Halothermothrix orenii H 168	1544	19830	21373	0	0	......AGA-========================-GCUGGCGGC	1	1.5	43255	1520	UACGGGAAC-======C===============
	AF152110	198173	'Bacteria;Actinobacteria;Actinobacteria;Micromonosporales;Micromonosporaceae;Hamadaea;'	Hamadaea tsunoensis	1509	1	1509	1	1	......AGA-========a===============-GCUGGCGGC	1	1.5	43255	1520	UACUGGAAG-======C==============
	AY034793	333946	'Bacteria;Cyanobacteria;Cyanobacteria;SubsectionV;FamilyI;'	Hapalosiphon welwitschii	1480	1	1480	0	0	......AGA-========================-GCUGGCGGU	1	1.5	43255	1520	UACCGGAAG-======C==============
	JTCM01000029	3798412	'Bacteria;Bacteroidetes;Cytophagia;Cytophagales;Cytophagaceae;uncultured;'	Hassallia byssoidea VB512170	1528	647151	648678	0	0	CAAUGGAGA-========================-GCUAGCGGC	1	1.5	43255	1520	UACCGGAAG-======C================-UG
	KF780874	4560173	'Bacteria;Firmicutes;Clostridia;Clostridiales;Family XI;Helcococcus;'	Helcococcus seattlensis	1529	1	1529	0	0	UUUUGGAGA-========================-GCUGGCGGC	2	2.6	43255	1520	UAUCGGAAG-======C==============A
	DQ383815	533081	'Bacteria;Cyanobacteria;Chloroplast;'	Helianthus annuus (common sunflower)	1491	99224	100714	1	1.1	UCAUGGAGA-===C====================-GCUGGCGGC	1	1.5	43255	1520	UACUGGAAG-======C===============
	KF746373	4550861	'Bacteria;Cyanobacteria;Chloroplast;'	Helianthus decapetalus	1491	99275	100765	1	1.1	UCAUGGAGA-===C====================-GCUGGCGGC	1	1.5	43255	1520	UACUGGAAG-======C===============
	KF746349	4550837	'Bacteria;Cyanobacteria;Chloroplast;'	Helianthus giganteus	1491	99245	100735	1	1.1	UCAUGGAGA-===C====================-GCUGGCGGC	1	1.5	43255	1520	UACUGGAAG-======C===============
	KF746350	4550838	'Bacteria;Cyanobacteria;Chloroplast;'	Helianthus grosseserratus	1491	133870	135360	1	1.1	UCAUGGAGA-===C====================-GCUGGCGGC	1	1.5	43255	1520	UACUGGAAG-======C===============
	KF746377	4550865	'Bacteria;Cyanobacteria;Chloroplast;'	Helianthus tuberosus	1491	133918	135408	1	1.1	UCAUGGAGA-===C====================-GCUGGCGGC	1	1.5	43255	1520	UACUGGAAG-======C===============
	EU910943	993185	'Bacteria;Firmicutes;Clostridia;Clostridiales;Heliobacteriaceae;'	Heliobacteriaceae bacterium SLH	1513	1	1513	0	0	......AGA-======N=================-GCUGGCGGC	3	3.1	43255	1520	UAUCGGAAG-======C====N=========ga-C
[truncated: 2,212 more rows]

## Sheet: arb-silva.de_U1 & U8_all hits_
job_name	primary Accession	seqent_id	path	organismName	length	start Position	stop Position	forward Mismatch	forward Mismatch Weight	forwardSequenceMatch	reverse Mismatch	reverse Mismatch Weight	reverse Alignment Position	reverseSequenceMatch
[truncated: 3,865 more rows]

[truncated: 2 more sheets: Statistics of the search  Silva, browser taxonomy]
